# Supplementary material for: Antibody designing against IIIabc junction (JIIIabc) of HCV IRES through affinity maturation; RNA-Antibody docking and interaction analysis
Source: PLoS One. 2023 Sep 8;18(9):e0291213. doi: 10.1371/journal.pone.0291213 (PMC10490861; doi:10.1371/journal.pone.0291213)
Supplement: S1 Table — (XLSX) [file pone.0291213.s001.xlsx]

## Sheet: Table 1
S1 Table
ResName	pKa	polar(charged)	polar(neutral)	de-solvation(charged)	de-solvation(neutral)
C0147A	4.44	-0.8411	-0.4789	1.8639	1.6843
C0149A	4.94	-1.0069	-0.2947	1.7492	1.7894
C0151A	4.97	-1.2001	-0.3818	1.9016	1.9162
A0154A	5.45	-0.1587	1.4056	1.6368	1.6744
A0155A	5.22	0.4064	1.7243	1.595	1.6722
C0156A	4.52	0.2432	0.6855	1.8808	2.0404
C0157A	5.09	-0.5929	0.0762	1.5554	1.7079
A0162A	5.37	-1.5446	0.3035	1.6284	1.6427
A0165A	4.59	-0.6382	0.2753	1.8144	2.0066
C0166A	5.75	-1.3234	0.1072	1.9713	1.925
A0167A	4.22	-0.0924	1.0142	1.608	1.556
C0168A	4.88	-0.4621	0.2266	1.648	1.7261
C0169A	4.77	-0.4711	0.2027	1.5421	1.6314
A0172A	4.4	-0.9077	0.4903	2.0065	1.9248
A0173A	3.97	-0.5645	0.5401	1.7605	1.7612
C0177A	4.4	-0.4576	-0.1969	1.6513	1.6505
C0178A	4.61	-0.1238	0.1089	1.764	1.7265
A0179A	4.38	-0.7159	0.1145	1.8505	1.7596
A0199A	4.04	-0.1071	0.2553	1.6291	1.6388
A0200A	4.32	0.238	0.7323	1.9054	1.9732
A0201A	4.14	-0.2988	-0.0136	2.3572	2.4242
C0219A	5.21	-0.2238	-0.0803	1.9244	1.8439
A0225A	4.06	-0.7259	0.0653	1.5852	1.6917
C0232A	5.59	-1.3827	-0.0323	1.662	1.6218
C0236A	4.55	-0.7703	-0.2159	2.0462	2.1191
C0237A	4.8	-0.3666	0.2354	1.8796	1.9178
C0238A	4.74	0.0204	0.3088	2.6015	2.5286
C0239A	5.19	-0.162	0.5081	2.0216	1.9356
C0240A	5.3	-0.54	0.3445	3.232	3.2286
C0242A	5.3	-0.6804	0.2801	1.6401	1.6851
A0244A	3.63	-0.8027	0.0177	3.6288	3.4274
A0246A	3.78	-0.5013	0.0223	1.6794	1.6471
C0247A	4.68	-0.1739	0.1596	1.4764	1.5198
C0248A	4.56	-0.3352	-0.1391	1.123	1.1189
S1 Table depicts the pKa values of HCV IRES JIIIabc residues
