# Supplementary material for: Antibody designing against IIIabc junction (JIIIabc) of HCV IRES through affinity maturation; RNA-Antibody docking and interaction analysis
Source: PLoS One. 2023 Sep 8;18(9):e0291213. doi: 10.1371/journal.pone.0291213 (PMC10490861; doi:10.1371/journal.pone.0291213)
Supplement: S2 Table — (XLSX) [file pone.0291213.s002.xlsx]

## Sheet: Sheet1
S2 Table
Residue Name	pKa	polar (charged)	polar (neutral)	de-solvation (charged)	de-solvation (neutral)	Residue Name	pKa	polar (charged)		polar (neutral)	de-solvation (charged)	de-solvation (neutral)
GLU0004H	4.02	0.3197	0.0736	0.0445	0.0145	ARG0025L	12.73	0.0142		-0.0301	0.0521	0.0195
GLU0009H	2.89	-1.2907	-0.2571	0.1791	0.07	LYS0040L	11.07	-0.3485		0.0057	0.019	0.008
ARG0022H	12.2	-0.2411	-0.044	0.0392	0.0039	LYS0043L	10.68	-0.1173		-0.0154	0.005	0.0062
HIS0038H	6.03	0.2693	0.1869	0.2868	0.0348	LYS0046L	10.62	-0.2039		-0.0248	0.0113	0.0067
ARG0041H	12.61	0.1489	-0.0339	0.1411	0.0575	ARG0062L	12.85	0.2927		0.0051	0.1597	0.0306
LYS0046H	10.86	-0.009	0.0113	0.0389	0.0086	ARG0067L	11.93	-0.0621		-0.2027	0.0949	0.0416
GLU0049H	2.97	0.0789	0.0181	0.0763	0.0129	ASP0071L	3.06	-0.1299		0.0118	0.1135	0.1785
ASP0065H	3.56	-0.137	0.0085	0.0549	0.0227	GLU0082L	3.4	-0.4565		-0.1285	0.052	0.0088
LYS0068H	10.91	0.094	0.0047	0.0073	0.0075	ASP0083L	2.13	-0.5499		-0.2231	0.2004	0.1335
ARG0070H	13.33	-0.3844	-0.0478	0.2193	0.0312	LYS0104L	11.07	-0.221		-0.0401	-0.01	0.0062
ASP0076H	3.18	-0.4354	-0.1123	0.1079	0.0314	GLU0106L	3.62	-0.1398		-0.01	0.0702	0.0088
LYS0079H	10.98	0.0377	-0.0111	0.0112	0.0089	LYS0108L	10.93	-0.0495		-0.0177	0.0182	0.0055
ARG0090H	12.16	-0.0613	0.0788	0.0478	0.0084	ARG0109L	12.69	-0.2381		-0.0649	0.1319	0.0414
GLU0092H	3.23	-0.3946	0.0112	0.0543	0.0072	ASP0123L	3.21	-0.1851		0.0112	0.0721	0.0261
ASP0093H	2.17	-0.2372	-0.1381	0.1893	0.0731	GLU0124L	2.82	0.0609		0.0194	0.0659	0.1206
ARG0101H	12.47	0.0049	-0.0577	0.0755	0.014	LYS0127L	10.92	-0.1083		-0.022	0.002	0.0059
ARG0103H	11.46	0.2124	0.0201	0.0431	0.003	ARG0143L	12.69	0.0953		0.0031	0.1564	0.0414
ARG0106H	11.86	0.1496	0.0469	-0.0011	0.0042	GLU0144L	3.43	-0.3749		-0.0865	0.0362	0.005
ARG0108H	12.05	-0.1539	0.0357	0.0477	0.0081	LYS0146L	10.91	-0.0616		0.0134	0.0452	0.0154
ARG0109H	11.92	0.248	0.0643	0.0461	0.0122	LYS0150L	11.46	-0.1573		0.0066	0.0427	0.0075
ASP0112H	2.49	-0.3454	-0.1096	0.1703	0.0518	ASP0152L	2.81	-0.6268		0.0133	0.152	0.0501
LYS0128H	11.43	-0.6164	0.0273	0.0799	0.0088	GLU0162L	3.52	-0.1347		0.0407	0.0643	0.0038
LYS0140H	10.97	0.0146	0.0148	0.0301	0.0055	GLU0166L	3.49	-0.1267		-0.0065	0.0554	0.006
LYS0154H	11.54	-0.3942	0.0614	0.0855	0.0085	ASP0168L	2.98	-0.6806		-0.2382	0.1046	0.0329
ASP0155H	3.02	-0.196	-0.0899	0.1201	0.0308	LYS0170L	10.92	0.1754		0.0225	0.0176	0.0041
GLU0159H	3.41	-0.4844	-0.0249	0.0805	0.009	ASP0171L	3.5	-0.2952		-0.1529	0.1459	0.0393
HIS0175H	6.99	-0.2486	0.1207	0.0784	0.0105	LYS0184L	11.24	-0.0671		0.0063	0.0395	0.0103
HIS0211H	6.5	-0.4523	-0.137	0.2694	0.0902	ASP0186L	3.26	-0.0634		-0.0074	0.0606	0.0237
LYS0212H	10.79	0.0124	0.0018	-0.0125	0.0053	GLU0188L	3.14	0.0716		-0.0473	0.0644	0.0095
LYS0217H	10.87	0.0088	-0.0044	-0.0202	0.005	LYS0189L	11.13	-0.1185		-0.0299	0.0003	0.005
ASP0219H	3.43	-0.326	-0.0566	0.0927	0.0277	HIS0190L	6.49	-0.1125		0.031	0.0566	0.0096
LYS0220H	11.51	-0.1319	-0.0061	0.0631	0.0216	LYS0191L	10.9	-0.0123		0.0069	0.0138	0.0054
LYS0221H	11.25	-0.0805	0.007	0.0398	0.0092	GLU0196L	3.25	0.1768		0.0017	0.0508	0.0053
GLU0223H	3.5	0.081	0.0041	0.0401	0.008	HIS0199L	6.45	0.1101		0.1008	0.1829	0.0318
LYS0225H	11.02	0.1127	-0.0056	0.0369	0.0058	LYS0208L	10.9	-0.0928		-0.0027	0.0081	0.0065
ASP0002L	3.81	-0.273	-0.0159	0.075	0.0277	ARG0212L	12.75	-0.5556		-0.1509	0.0628	0.029
ASP0018L	3.73	-0.2538	-0.1482	0.0842	0.0304	GLU0214L	3.16	-0.3943		-0.1287	0.0802	0.0069
ARG0019L	12.13	-0.1242	-0.0228	0.0165	0.0024
S2 Table depicts the pKa values of Fab HCV3 residues
