# Supplementary material for: Antibody designing against IIIabc junction (JIIIabc) of HCV IRES through affinity maturation; RNA-Antibody docking and interaction analysis
Source: PLoS One. 2023 Sep 8;18(9):e0291213. doi: 10.1371/journal.pone.0291213 (PMC10490861; doi:10.1371/journal.pone.0291213)
Supplement: S3 Table — enlists the receptor-ligand interface residue pairs within 5Å and the corresponding distances of Model 1 of Fab HCV3 and IRES complex. (XLSX) [file pone.0291213.s003.xlsx]

## Sheet: Sheet1
S3 Table
====== Model 1 ======
Receptor interface residues			Receptor-ligand interface residue pair(s):				Receptor-ligand interface residue pair(s):
C	168A	4.561	168A	-	67L	4.561	220A	-	105H	2.734
C	169A	2.109	169A	-	31L	4.587	220A	-	106H	2.481
G	170A	1.555	169A	-	32L	3.305	221A	-	34H	4.245
G	171A	3.558	169A	-	51L	3	221A	-	35H	3.809
A	172A	2.429	169A	-	52L	4.53	221A	-	36H	2.739
A	173A	3.421	169A	-	53L	2.358	221A	-	55H	2.596
A	179A	3.18	169A	-	54L	4.605	221A	-	58H	3.399
G	180A	2.384	169A	-	67L	2.109	221A	-	60H	2.857
G	198A	4.645	170A	-	32L	2.547	221A	-	62H	4.406
A	200A	2.176	170A	-	33L	4.889	221A	-	102H	3.359
A	201A	2.355	170A	-	50L	4.719	221A	-	103H	2.006
C	219A	3.225	170A	-	51L	1.555	221A	-	104H	2.441
U	220A	2.481	170A	-	52L	3.466	221A	-	105H	2.853
G	221A	2.006	170A	-	53L	4.423	221A	-	106H	4.846
G	222A	2.595	170A	-	54L	3.996	221A	-	97L	4.693
A	225A	2.397	171A	-	106H	3.804	222A	-	36H	4.925
U	226A	3.591	171A	-	107H	4.771	222A	-	38H	4.604
Ligand interface residue(s):			171A	-	108H	3.634	222A	-	62H	3.753
TYR	31H	4.832	171A	-	50L	4.596	222A	-	102H	4.693
SER	33H	3.567	171A	-	51L	3.558	222A	-	104H	2.595
TYR	34H	2.176	172A	-	105H	3.724	222A	-	97L	2.702
SER	35H	3.299	172A	-	106H	2.429	225A	-	104H	2.397
SER	36H	2.739	172A	-	107H	4.187	225A	-	108H	4.71
HIS	38H	4.604	172A	-	108H	3.743	225A	-	92L	4.981
SER	55H	2.596	173A	-	108H	3.421	225A	-	93L	3.255
PRO	56H	4.746	179A	-	57H	4.909	225A	-	94L	2.663
SER	57H	2.384	179A	-	58H	3.18	225A	-	95L	3.433
SER	58H	2.725	180A	-	56H	4.934	225A	-	97L	4.998
GLY	59H	4.682	180A	-	57H	2.384	226A	-	104H	3.591
SER	60H	2.857	180A	-	58H	3.545	226A	-	108H	4.657
TYR	62H	3.753	180A	-	59H	4.682	226A	-	93L	4.568
SER	102H	3.359	198A	-	34H	4.645
ARG	103H	2.006	198A	-	57H	4.914
TYR	104H	2.397	200A	-	34H	2.176
SER	105H	2.734	201A	-	31H	4.832
ARG	106H	2.429	201A	-	34H	2.355
TYR	107H	4.187	219A	-	34H	3.225
ARG	108H	3.421	219A	-	57H	4.164
SER	31L	4.587	219A	-	103H	3.89
SER	32L	2.547	219A	-	105H	4.992
ALA	33L	4.889	219A	-	106H	4.629
TYR	50L	4.596	220A	-	33H	3.567
SER	51L	1.555	220A	-	34H	2.797
ALA	52L	3.466	220A	-	35H	3.299
SER	53L	2.358	220A	-	36H	4.409
SER	54L	3.996	220A	-	55H	4.374
ARG	67L	2.109	220A	-	56H	4.746
TYR	92L	4.981	220A	-	57H	2.569
SER	93L	3.255	220A	-	58H	2.725
SER	94L	2.663	220A	-	102H	4.946
SER	95L	3.433	220A	-	103H	2.797
TYR	97L	2.702	220A	-	104H	4.486
S3 Table enlists the receptor-ligand interface residue pairs within 5A˚ and the corresponding distances of Model 1 of Fab HCV3.
