# Supplementary material for: Antibody designing against IIIabc junction (JIIIabc) of HCV IRES through affinity maturation; RNA-Antibody docking and interaction analysis
Source: PLoS One. 2023 Sep 8;18(9):e0291213. doi: 10.1371/journal.pone.0291213 (PMC10490861; doi:10.1371/journal.pone.0291213)
Supplement: S4 Table — represents the results of alanine scanning in terms of chain, wild type residue with position, mutant, wild-type RSA% (RSA- relative solvent accessibility) and affinity change. (XLSX) [file pone.0291213.s004.xlsx]

## Sheet: Sheet1
S4 Table
PDB FILE	CHAIN	WILD RES	RES POS	MUT RES	RSA	PRED ∆∆G
model 1.pdb	H	G	29	A	55.7	0.051
model 1.pdb	H	F	30	A	11.4	-5.6595
model 1.pdb	L	Q	91	A	0.3	-1.563
model 1.pdb	L	Y	92	A	9.3	-4.3035
model 1.pdb	H	S	102	A	9.5	-2.115
model 1.pdb	H	R	103	A	14.8	-1.266
model 1.pdb	L	S	27	A	53.7	-3.588
model 1.pdb	L	Q	28	A	58.5	-1.638
model 1.pdb	L	S	51	A	7.4	-3.2835
model 1.pdb	L	Y	56	A	26.2	-5.6595
model 1.pdb	L	Y	92	A	9.3	-4.3035
model 1.pdb	H	Y	104	A	13.2	-1.242
model 1.pdb	H	S	105	A	20.7	0.891
S4 Table represents the results of alanine scanning. Results are displayed in terms of chain, wild type residue with position, mutant, Wild-type RSA% (RSA- relative solvent accessibility) and affinity change.
