# Supplementary material for: Antibody designing against IIIabc junction (JIIIabc) of HCV IRES through affinity maturation; RNA-Antibody docking and interaction analysis
Source: PLoS One. 2023 Sep 8;18(9):e0291213. doi: 10.1371/journal.pone.0291213 (PMC10490861; doi:10.1371/journal.pone.0291213)
Supplement: S5 Table — represents results of ΔΔG prediction of 71 single mutations displayed in terms of chain, wild type residue with position, mutant, distance of amino acid residue from interface and affinity change. (XLSX) [file pone.0291213.s005.xlsx]

## Sheet: Sheet1
S5 Table
	CHAIN	WILD RES	RES POS	MUT RES	RSA	PRED ∆∆G	PDB FILE	CHAIN	WILD RES	RES POS	MUT RES	RSA	PRED ∆∆G
model 1.pdb	H	G	29	L	55.7	0.0765	model 1.pdb	H	Y	104	T	13.2	2.376
model 1.pdb	H	G	29	M	55.7	0.066	model 1.pdb	H	S	102	F	9.5	3.54
model 1.pdb	H	G	29	A	55.7	0.051	model 1.pdb	H	R	103	T	14.8	2.3565
model 1.pdb	H	G	29	F	55.7	5.7075	model 1.pdb	H	S	102	W	9.5	6.363
model 1.pdb	H	G	29	W	55.7	8.5335	model 1.pdb	H	S	102	K	9.5	0.882
model 1.pdb	H	G	29	K	55.7	3.0405	model 1.pdb	H	S	102	C	9.5	1.5015
model 1.pdb	H	G	29	S	55.7	3.6705	model 1.pdb	H	S	102	Y	9.5	3.543
model 1.pdb	H	G	29	P	55.7	0.069	model 1.pdb	H	S	102	H	9.5	1.2765
model 1.pdb	H	G	29	V	55.7	0.069	model 1.pdb	H	S	102	R	9.5	0.228
model 1.pdb	H	G	29	I	55.7	0.0765	model 1.pdb	H	S	102	T	9.5	1.5105
model 1.pdb	H	G	29	C	55.7	3.678	model 1.pdb	L	S	27	F	53.7	2.0685
model 1.pdb	H	G	29	Y	55.7	5.7105	model 1.pdb	L	S	27	W	53.7	4.902
model 1.pdb	H	G	29	H	55.7	3.4485	model 1.pdb	L	Q	28	F	58.5	4.02
model 1.pdb	H	G	29	R	55.7	2.3955	model 1.pdb	L	Q	28	W	58.5	6.852
model 1.pdb	H	G	29	N	55.7	1.7265	model 1.pdb	L	Q	28	K	58.5	1.368
model 1.pdb	H	G	29	T	55.7	3.678	model 1.pdb	L	Q	28	S	58.5	1.9905
model 1.pdb	H	I	32	L	0.9	1.182	model 1.pdb	L	S	51	F	7.4	2.37
model 1.pdb	H	I	32	M	0.9	1.17	model 1.pdb	L	S	51	W	7.4	5.1975
model 1.pdb	H	I	32	F	0.9	6.816	model 1.pdb	L	Q	91	Y	0.3	4.1175
model 1.pdb	H	S	33	C	25.7	1.2015	model 1.pdb	L	Q	91	H	0.3	1.8465
model 1.pdb	H	R	103	F	14.8	4.389	model 1.pdb	L	Q	91	R	0.3	0.8025
model 1.pdb	H	R	103	W	14.8	7.221	model 1.pdb	L	Q	91	N	0.3	0.12
model 1.pdb	H	R	103	K	14.8	1.725	model 1.pdb	L	Q	91	F	0.3	4.1115
model 1.pdb	H	R	103	Q	14.8	0.4065	model 1.pdb	L	S	95	T	19.1	1.878
model 1.pdb	H	R	103	E	14.8	-1.551	model 1.pdb	L	S	95	R	19.1	0.5955
model 1.pdb	H	R	103	S	14.8	2.346	model 1.pdb	L	P	96	I	29	0.2625
model 1.pdb	H	R	103	C	14.8	2.3475	model 1.pdb	L	P	96	L	29	0.2625
model 1.pdb	H	R	103	Y	14.8	4.398	model 1.pdb	L	P	96	C	29	3.867
model 1.pdb	H	R	103	H	14.8	2.1405	model 1.pdb	L	P	96	T	29	3.8565
model 1.pdb	H	R	103	N	14.8	0.4035	model 1.pdb	L	P	96	R	29	2.583
model 1.pdb	H	Y	104	F	13.2	4.431	model 1.pdb	L	P	96	G	29	0.2055
model 1.pdb	H	Y	104	W	13.2	7.2645	model 1.pdb	L	Y	97	H	0	0.0285
model 1.pdb	H	Y	104	K	13.2	1.7475	model 1.pdb	L	Y	97	S	0	0.228
model 1.pdb	H	Y	104	Q	13.2	0.426	model 1.pdb	L	Y	97	N	0	1.716
model 1.pdb	H	Y	104	S	13.2	2.367	model 1.pdb	H	S	105	A	20.7	0.891
model 1.pdb	H	R	103	D	14.8	1.56
S5 Table represents results of ∆∆G prediction of 71 single mutations displayed in terms of chain, wild type residue with position, mutant, distance of amino acid residue from interface and affinity change
