# Supplementary material for: Antibody designing against IIIabc junction (JIIIabc) of HCV IRES through affinity maturation; RNA-Antibody docking and interaction analysis
Source: PLoS One. 2023 Sep 8;18(9):e0291213. doi: 10.1371/journal.pone.0291213 (PMC10490861; doi:10.1371/journal.pone.0291213)
Supplement: S6 Table — depicts the insilico mutagenesis results of multiple mutations in terms of variants, chain, wild residue, residue position, mutant residue, distance between the mutated residues, predicted ΔΔG, docking score and ligand RMSD. (XLSX) [file pone.0291213.s006.xlsx]

## Sheet: Sheet1
S6 Table
Variants		Mutations	Predicted ∆∆G	Distance	Docking Score	Ligand RMSD
a	Double	SH102R;GH29S	0.629	6.91	-348.57	1.77
b		RH103W;SH55F	-1.665	4.5	-308.57	88.25
c		YH104L;QL91Y	-2.429	6.69	-295.64	93.79
d		SL51F;SH102W	0.319	6.5	-325	65.15
e		QL28S;SH102F	-0.092	11.12	-354.87	2.86
f		SL27W;SH102R	0.128	11.46	-351.08	94.86
g		RH103W;QL91Y	-6.521	7.13	-341.83	70.8
h		SL95R;QL28K	-0.004	6.54	-351.9	1.51
i		PL96I;YH104K	-1.491	7.49	-296.76	93.83
j		GH29R;SL51W	0.463	11.87	-450.98	73.57
I	Triple	YH31G;SL51P;SH102L	0.42	8.81	-346.12	0.36
II		YH31L;YL92H;RH103H	-2.421	7.87	-343.12	6.83
III		FH30R;RH103H;SH102L	-1.631	5.34	-385.33	74.69
IV		YH104F;SL51F;SH102W	-1.387	6.11	-325.27	51.75
V		GH29L;QL28S;SH102F	-0.645	12.98	-354.87	2.86
VI		SL27W;SH102R;YH104K	-1.41	10.44	-332.25	94.74
VII		YH104C;SH102W;QL91I	-3.067	6.41	-314.68	94.18
VIII		SL27W;PL96C;GH29R	0.242	14.71	-404.16	75.49
IX		IH32F;SH102Y;QL28W	-0.002	11.98	-354.11	69.99
X		IH32F;PL96C;GH29R	0.099	11	-404.18	75.5
S6 Table depicts the insilico mutagenesis results of multiple mutations in terms of variants, chain, wild residue, residue position, mutant residue, distance between the mutated residues, predicted ∆∆G, docking score and ligand RMSD
