# Supplementary material for: Antibody designing against IIIabc junction (JIIIabc) of HCV IRES through affinity maturation; RNA-Antibody docking and interaction analysis
Source: PLoS One. 2023 Sep 8;18(9):e0291213. doi: 10.1371/journal.pone.0291213 (PMC10490861; doi:10.1371/journal.pone.0291213)
Supplement: S7 Table — represents results of ΔΔG prediction displayed in terms of chain, wild type residue with position, mutant, distance of amino acid residue from interface and affinity change. (XLSX) [file pone.0291213.s007.xlsx]

## Sheet: Sheet1
S7 Table
VARIANT	CHAIN	WILD RESIDUE	RESIDUE POSITION	MUTATED RESIDUE	RSA	PREDICTED ∆∆G	DOCKING SCORE		Fab HCV3 RMSD
1	H	G	29	F	55.7	5.7075	-446.51		68.87
2	H	G	29	W	55.7	8.5335	-388.67		79.11
3	H	G	29	K	55.7	3.0405	-404.18		75.52
4	H	G	29	S	55.7	3.6705	-446.29		68.91
5	H	G	29	C	55.7	3.678	-421.89		72.44
6	H	G	29	Y	55.7	5.7105	-399.76		71.3
7	H	G	29	H	55.7	3.4485	-372.61		78.76
8	H	G	29	R	55.7	2.3955	-404.18		75.51
9	H	G	29	T	55.7	3.678	-396.1		76.23
10	H	I	32	F	0.9	6.816	-342.41		4.75
11	H	S	102	F	9.5	3.54	-354.51		3.01
12	H	S	102	W	9.5	6.363	-350.3		1.19
13	H	S	102	Y	9.5	3.543	-358.6		75.12
14	H	R	103	F	14.8	4.389	-347.93		72.75
15	H	R	103	W	14.8	7.221	-386.71		74.65
16	H	R	103	S	14.8	2.346	-368.06		72.38
17	H	R	103	C	14.8	2.3475	-355.09		72.04
18	H	R	103	Y	14.8	4.398	-349.33		69.8
19	H	R	103	H	14.8	2.1405	-439.47		70.49
20	H	R	103	T	14.8	2.3565	-387.24		74.66
21	H	Y	104	F	13.2	4.431	-303.43		88.42
22	H	Y	104	W	13.2	7.2645	-344.4		10.5
23	H	Y	104	S	13.2	2.367	-310.48		64.68
24	H	Y	104	C	13.2	2.37	-345.01		76.45
25	H	Y	104	H	13.2	2.175	-391.96		75.14
26	H	S	105	R	20.7	3.228	-284.87		103.13
27	H	Y	104	T	13.2	2.376	-333.03		72.57
28	L	S	27	F	53.7	2.0685	-404.18		75.54
29	L	S	27	W	53.7	4.902	-404.18		75.53
30	L	Q	28	F	58.5	4.02	-342.05		1.76
31	L	Q	28	W	58.5	6.852	-415.19		75.93
32	L	S	51	F	7.4	2.37	-358.75		69.71
33	L	S	51	W	7.4	5.1975	-267.3		80.76
34	L	Q	91	Y	0.3	4.1175	-407.94		77.81
35	L	Q	91	H	0.3	1.8465	-394.34		76.24
36	L	Q	91	F	0.3	4.1115	-357.17		70.56
37	L	P	96	C	29	3.867	-394.81		76.27
38	L	P	96	T	29	3.8565	-264.91		83.75
	L	P	96	R	29	2.583	-446.52		68.91
S7 Table represents results of ∆∆G prediction displayed in terms of chain, wild type residue with position, mutant, distance of amino acid residue from interface and affinity change.
