# Supplementary material for: Antibody designing against IIIabc junction (JIIIabc) of HCV IRES through affinity maturation; RNA-Antibody docking and interaction analysis
Source: PLoS One. 2023 Sep 8;18(9):e0291213. doi: 10.1371/journal.pone.0291213 (PMC10490861; doi:10.1371/journal.pone.0291213)
Supplement: S8 Table — enlists the receptor-ligand (HCV IRES JIIIabc-Fab HCV3) interface residue pairs of Var 1, Var 4 and Var 39 within 5Å and the corresponding distances. (XLSX) [file pone.0291213.s008.xlsx]

## Sheet: Sheet1
S8 Table
Receptor-ligand interface residue pair(s) and distances
Var 1				Var 4				Var 39
157A	-	51L	4.909	157A	-	51L	4.928	157A	-	51L	4.909
158A	-	108H	4.236	158A	-	108H	4.28	158A	-	108H	4.236
158A	-	109H	4.748	158A	-	109H	4.762	158A	-	109H	4.748
158A	-	50L	2.941	158A	-	50L	2.935	158A	-	50L	2.941
158A	-	51L	3.068	158A	-	51L	3.063	158A	-	51L	3.068
158A	-	54L	4.962	158A	-	54L	4.957	158A	-	54L	4.962
159A	-	106H	4.757	159A	-	106H	4.778	159A	-	106H	4.757
159A	-	107H	3.125	159A	-	107H	3.154	159A	-	107H	3.125
159A	-	108H	4.5	159A	-	108H	4.54	159A	-	108H	4.5
159A	-	109H	2.471	159A	-	109H	2.483	159A	-	109H	2.471
159A	-	50L	2.032	159A	-	50L	2.006	159A	-	50L	2.032
160A	-	106H	2.371	160A	-	106H	2.37	160A	-	106H	2.371
160A	-	107H	4.399	160A	-	107H	4.421	160A	-	107H	4.399
160A	-	109H	2.323	160A	-	109H	2.347	160A	-	109H	2.323
160A	-	57L	4.759	160A	-	57L	4.759	160A	-	57L	4.759
161A	-	106H	2.305	161A	-	106H	2.306	161A	-	106H	2.305
162A	-	103H	4.611	162A	-	103H	4.612	162A	-	103H	4.611
162A	-	106H	3.604	162A	-	106H	3.596	162A	-	106H	3.604
163A	-	31H	3.507	163A	-	31H	3.505	163A	-	31H	3.507
163A	-	34H	2.988	163A	-	34H	2.964	163A	-	34H	2.988
163A	-	103H	2.64	163A	-	103H	2.631	163A	-	103H	2.64
163A	-	106H	4.738	163A	-	106H	4.727	163A	-	106H	4.738
164A	-	34H	2.983	164A	-	34H	2.989	164A	-	34H	2.983
166A	-	106H	3.525	166A	-	106H	3.523	166A	-	106H	3.525
167A	-	106H	3.816	167A	-	106H	3.828	167A	-	106H	3.816
231A	-	34H	4.457	231A	-	34H	4.473	231A	-	34H	4.457
231A	-	103H	4.908	231A	-	103H	4.902	231A	-	103H	4.908
231A	-	106H	3.802	231A	-	106H	3.791	231A	-	106H	3.802
232A	-	33H	4.346	232A	-	33H	4.379	232A	-	33H	4.346
232A	-	34H	3.385	232A	-	34H	3.387	232A	-	34H	3.385
232A	-	35H	4.117	232A	-	35H	4.142	232A	-	35H	4.117
232A	-	36H	4.639	232A	-	36H	4.639	232A	-	36H	4.639
232A	-	55H	4.631	232A	-	55H	4.641	232A	-	55H	4.631
232A	-	57H	3.318	232A	-	57H	3.358	232A	-	57H	3.318
232A	-	58H	3.276	232A	-	58H	3.289	232A	-	58H	3.276
232A	-	103H	2.424	232A	-	103H	2.418	232A	-	103H	2.424
232A	-	105H	2.707	232A	-	105H	2.696	232A	-	105H	2.707
232A	-	106H	3.862	232A	-	106H	3.843	232A	-	106H	3.862
233A	-	34H	4.445	233A	-	34H	4.466	233A	-	34H	4.445
233A	-	35H	3.103	233A	-	35H	3.134	233A	-	35H	3.103
233A	-	36H	2.647	233A	-	36H	2.662	233A	-	36H	2.647
233A	-	38H	3.851	233A	-	38H	3.879	233A	-	38H	3.851
233A	-	55H	3.283	233A	-	55H	3.337	233A	-	55H	3.283
233A	-	58H	4.848	233A	-	58H	4.89	233A	-	58H	4.848
233A	-	60H	4.191	233A	-	60H	4.243	233A	-	60H	4.191
233A	-	62H	3.571	233A	-	62H	3.608	233A	-	62H	3.571
233A	-	102H	2.866	233A	-	102H	2.874	233A	-	102H	2.866
233A	-	103H	3.6	233A	-	103H	3.584	233A	-	103H	3.6
233A	-	104H	2.783	233A	-	104H	2.75	233A	-	104H	2.783
233A	-	105H	3.207	233A	-	105H	3.173	233A	-	105H	3.207
233A	-	106H	4.766	233A	-	106H	4.736	233A	-	106H	4.766
233A	-	110H	4.97	233A	-	110H	4.934	233A	-	110H	4.97
233A	-	111H	4.277	233A	-	111H	4.298	233A	-	111H	4.277
233A	-	92L	2.886	233A	-	92L	2.836	233A	-	92L	2.886
233A	-	93L	2.974	233A	-	93L	2.938	233A	-	93L	2.974
233A	-	94L	4.081	233A	-	94L	4.068	233A	-	94L	4.081
233A	-	97L	3.143	233A	-	97L	3.16	233A	-	97L	3.143
234A	-	55H	4.768	234A	-	55H	4.796	234A	-	55H	4.768
234A	-	58H	2.818	234A	-	58H	2.863	234A	-	58H	2.818
234A	-	60H	3.274	234A	-	60H	3.312	234A	-	60H	3.274
234A	-	62H	2.961	234A	-	62H	2.962	234A	-	62H	2.961
234A	-	104H	3.548	234A	-	104H	3.537	234A	-	104H	3.548
234A	-	105H	2.567	234A	-	105H	2.588	234A	-	105H	2.567
234A	-	108H	4.477	234A	-	108H	4.43	234A	-	108H	4.477
235A	-	58H	4.454	235A	-	58H	4.482	235A	-	58H	4.454
S8 Table enlists the receptor-ligand (HCV IRES JIIIabc-Fab HCV3) interface residue pair(s) of Var 1, Var 4 and Var 39 within 5Å and the corresponding distances.
12
