# Supplementary material for: Antibody designing against IIIabc junction (JIIIabc) of HCV IRES through affinity maturation; RNA-Antibody docking and interaction analysis
Source: PLoS One. 2023 Sep 8;18(9):e0291213. doi: 10.1371/journal.pone.0291213 (PMC10490861; doi:10.1371/journal.pone.0291213)
Supplement: S9 Table — enlists the A3D scores of Fab (wild Type), V1, V4 and V39 in respect to protein, chain, residue number, residue name and A3D score respectively. (XLSX) [file pone.0291213.s009.xlsx]

## Sheet: Sheet1
S9 Table
Fab (Wild Type) A3D Score					V1 A3D Score					V4 A3D Score					V39 A3D Score
Protein	Chain	Residue	Residue_name	Score	Protein	Chain	Residue	Residue_name	Score	Protein	Chain	Residue	Residue_name	Score	Protein	Chain	Residue	Residue_name	Score
folded	H	4	E	-2.2073	folded	H	4	E	-1.1883	folded	H	4	E	-2.0222	folded	H	4	E	-2.1777
folded	H	5	V	-1.3279	folded	H	5	V	0.0814	folded	H	5	V	-0.9878	folded	H	5	V	-1.2771
folded	H	6	Q	-1.4837	folded	H	6	Q	-0.3441	folded	H	6	Q	-1.2406	folded	H	6	Q	-1.4513
folded	H	7	L	0	folded	H	7	L	0	folded	H	7	L	0	folded	H	7	L	0
folded	H	8	V	0.5157	folded	H	8	V	0.3702	folded	H	8	V	0.7122	folded	H	8	V	0.5158
folded	H	9	E	0	folded	H	9	E	0	folded	H	9	E	0	folded	H	9	E	0
folded	H	10	S	-0.5104	folded	H	10	S	-0.5715	folded	H	10	S	-0.4782	folded	H	10	S	-0.5094
folded	H	11	G	-0.9742	folded	H	11	G	-0.9742	folded	H	11	G	-0.9888	folded	H	11	G	-0.9735
folded	H	12	G	-0.5564	folded	H	12	G	-0.5575	folded	H	12	G	-0.5607	folded	H	12	G	-0.5565
folded	H	13	G	-0.488	folded	H	13	G	-0.4893	folded	H	13	G	-0.4916	folded	H	13	G	-0.4884
folded	H	14	L	-0.1875	folded	H	14	L	-0.1898	folded	H	14	L	-0.1923	folded	H	14	L	-0.1877
folded	H	15	V	0	folded	H	15	V	0	folded	H	15	V	0	folded	H	15	V	0
folded	H	16	Q	-1.656	folded	H	16	Q	-1.6721	folded	H	16	Q	-1.6568	folded	H	16	Q	-1.664
folded	H	17	P	-1.5522	folded	H	17	P	-1.5865	folded	H	17	P	-1.5995	folded	H	17	P	-1.5709
folded	H	18	G	-1.4282	folded	H	18	G	-1.4556	folded	H	18	G	-1.4659	folded	H	18	G	-1.4345
folded	H	19	G	-1.1652	folded	H	19	G	-1.1812	folded	H	19	G	-1.2693	folded	H	19	G	-1.17
folded	H	20	S	-1.3853	folded	H	20	S	-1.3956	folded	H	20	S	-1.6882	folded	H	20	S	-1.387
folded	H	21	L	-1.2578	folded	H	21	L	-1.2614	folded	H	21	L	-1.5242	folded	H	21	L	-1.257
folded	H	22	R	-2.1296	folded	H	22	R	-2.1358	folded	H	22	R	-2.4419	folded	H	22	R	-2.1296
folded	H	23	L	0	folded	H	23	L	0	folded	H	23	L	0	folded	H	23	L	0
folded	H	24	S	-0.4352	folded	H	24	S	-0.4814	folded	H	24	S	-0.4919	folded	H	24	S	-0.4337
folded	H	25	C	0	folded	H	25	C	0	folded	H	25	C	0	folded	H	25	C	0
folded	H	26	A	-0.2198	folded	H	26	A	-0.218	folded	H	26	A	-0.1345	folded	H	26	A	-0.216
folded	H	27	A	0	folded	H	27	A	0	folded	H	27	A	0	folded	H	27	A	0
folded	H	28	S	-0.7428	folded	H	28	S	0.6174	folded	H	28	S	-0.5224	folded	H	28	S	-0.6801
folded	H	29	G	-1.177	folded	H	29	F	1.4117	folded	H	29	S	-0.8184	folded	H	29	G	-1.086
folded	H	30	F	0	folded	H	30	F	0	folded	H	30	F	0	folded	H	30	F	0.2732
folded	H	31	Y	1.2838	folded	H	31	Y	1.7897	folded	H	31	Y	1.3606	folded	H	31	Y	1.378
folded	H	32	I	0	folded	H	32	I	0	folded	H	32	I	0	folded	H	32	I	0
folded	H	33	S	0.6907	folded	H	33	S	0.6864	folded	H	33	S	0.7126	folded	H	33	S	0.7098
folded	H	34	Y	1.4014	folded	H	34	Y	1.3017	folded	H	34	Y	1.3131	folded	H	34	Y	1.3387
folded	H	35	S	0	folded	H	35	S	0	folded	H	35	S	0	folded	H	35	S	0
folded	H	36	S	0	folded	H	36	S	0.2025	folded	H	36	S	0.2164	folded	H	36	S	0.2081
folded	H	37	I	0	folded	H	37	I	0	folded	H	37	I	0	folded	H	37	I	0
folded	H	38	H	0	folded	H	38	H	0	folded	H	38	H	0	folded	H	38	H	0
folded	H	39	W	0	folded	H	39	W	0	folded	H	39	W	0	folded	H	39	W	0
folded	H	40	V	0	folded	H	40	V	0	folded	H	40	V	0	folded	H	40	V	0
folded	H	41	R	0	folded	H	41	R	0	folded	H	41	R	0	folded	H	41	R	0
folded	H	42	Q	-0.7944	folded	H	42	Q	-0.7951	folded	H	42	Q	-0.7921	folded	H	42	Q	-0.7528
folded	H	43	A	-1.1943	folded	H	43	A	-1.1946	folded	H	43	A	-1.1902	folded	H	43	A	-1.1671
folded	H	44	P	-0.9616	folded	H	44	P	-0.962	folded	H	44	P	-0.9598	folded	H	44	P	-0.9598
folded	H	45	G	-1.4818	folded	H	45	G	-1.4864	folded	H	45	G	-1.4803	folded	H	45	G	-1.4821
folded	H	46	K	-2.3789	folded	H	46	K	-2.3797	folded	H	46	K	-2.3782	folded	H	46	K	-2.3595
folded	H	47	G	-1.6168	folded	H	47	G	-1.6186	folded	H	47	G	-1.6174	folded	H	47	G	-1.5812
folded	H	48	L	0	folded	H	48	L	0	folded	H	48	L	0	folded	H	48	L	0
folded	H	49	E	-0.977	folded	H	49	E	-0.99	folded	H	49	E	-0.9899	folded	H	49	E	-0.8915
folded	H	50	W	0	folded	H	50	W	0	folded	H	50	W	0	folded	H	50	W	0
folded	H	51	V	0	folded	H	51	V	0	folded	H	51	V	0	folded	H	51	V	0
folded	H	52	A	0	folded	H	52	A	0	folded	H	52	A	0	folded	H	52	A	0
folded	H	53	S	0	folded	H	53	S	0	folded	H	53	S	0	folded	H	53	S	0
folded	H	54	I	0	folded	H	54	I	0	folded	H	54	I	0	folded	H	54	I	0
folded	H	55	S	0.0768	folded	H	55	S	-0.0165	folded	H	55	S	-0.0292	folded	H	55	S	-0.0047
folded	H	56	P	-0.1568	folded	H	56	P	-0.1669	folded	H	56	P	-0.1314	folded	H	56	P	-0.1768
folded	H	57	S	-0.1759	folded	H	57	S	-0.1825	folded	H	57	S	-0.1871	folded	H	57	S	-0.1892
folded	H	58	S	-0.4405	folded	H	58	S	-0.4471	folded	H	58	S	-0.4564	folded	H	58	S	-0.4588
folded	H	59	G	-0.7066	folded	H	59	G	-0.7128	folded	H	59	G	-0.7181	folded	H	59	G	-0.7282
folded	H	60	S	-0.2065	folded	H	60	S	-0.1832	folded	H	60	S	-0.2388	folded	H	60	S	-0.1732
folded	H	61	T	0.3027	folded	H	61	T	0.3618	folded	H	61	T	0.2825	folded	H	61	T	0.4296
folded	H	62	Y	0.6422	folded	H	62	Y	0.7802	folded	H	62	Y	0.614	folded	H	62	Y	0.8556
folded	H	63	Y	-0.3384	folded	H	63	Y	-0.2704	folded	H	63	Y	-0.3467	folded	H	63	Y	-0.2904
folded	H	64	A	0	folded	H	64	A	0	folded	H	64	A	0	folded	H	64	A	0
folded	H	65	D	-2.3779	folded	H	65	D	-2.3656	folded	H	65	D	-2.3823	folded	H	65	D	-2.4104
folded	H	66	S	-1.8327	folded	H	66	S	-1.8347	folded	H	66	S	-1.8375	folded	H	66	S	-1.7915
folded	H	67	V	0	folded	H	67	V	0	folded	H	67	V	0	folded	H	67	V	0
folded	H	68	K	-2.5375	folded	H	68	K	-2.5195	folded	H	68	K	-2.5442	folded	H	68	K	-2.4911
folded	H	69	G	-1.8614	folded	H	69	G	-1.8568	folded	H	69	G	-1.9279	folded	H	69	G	-1.8531
folded	H	70	R	-1.5272	folded	H	70	R	-1.5188	folded	H	70	R	-1.7923	folded	H	70	R	-1.5107
folded	H	71	F	0	folded	H	71	F	0	folded	H	71	F	0	folded	H	71	F	0
folded	H	72	T	-0.7486	folded	H	72	T	-0.7364	folded	H	72	T	-1.0058	folded	H	72	T	-0.7106
folded	H	73	I	0	folded	H	73	I	0	folded	H	73	I	0	folded	H	73	I	0
folded	H	74	S	-0.3109	folded	H	74	S	-0.3147	folded	H	74	S	-0.3243	folded	H	74	S	-0.317
folded	H	75	A	-0.6968	folded	H	75	A	-0.6961	folded	H	75	A	-0.5763	folded	H	75	A	-0.698
folded	H	76	D	-1.3154	folded	H	76	D	-1.3133	folded	H	76	D	-1.0855	folded	H	76	D	-1.3139
folded	H	77	T	-0.7911	folded	H	77	T	-0.7863	folded	H	77	T	-0.6726	folded	H	77	T	-0.7864
folded	H	78	S	-1.1863	folded	H	78	S	-1.1821	folded	H	78	S	-1.1137	folded	H	78	S	-1.1822
folded	H	79	K	-1.9873	folded	H	79	K	-1.9811	folded	H	79	K	-1.9127	folded	H	79	K	-1.981
folded	H	80	N	-1.042	folded	H	80	N	-1.0278	folded	H	80	N	-0.9726	folded	H	80	N	-1.0004
folded	H	81	T	-0.6075	folded	H	81	T	-0.6327	folded	H	81	T	-0.5153	folded	H	81	T	-0.6006
folded	H	82	A	0	folded	H	82	A	0	folded	H	82	A	0	folded	H	82	A	0
folded	H	83	Y	-0.4792	folded	H	83	Y	-0.479	folded	H	83	Y	-0.6228	folded	H	83	Y	-0.4774
folded	H	84	L	0	folded	H	84	L	0	folded	H	84	L	0	folded	H	84	L	0
folded	H	85	Q	-1.2089	folded	H	85	Q	-1.2231	folded	H	85	Q	-1.9016	folded	H	85	Q	-1.2077
folded	H	86	M	0	folded	H	86	M	0	folded	H	86	M	0	folded	H	86	M	0
folded	H	87	N	-1.7151	folded	H	87	N	-1.724	folded	H	87	N	-2.2902	folded	H	87	N	-1.7141
folded	H	88	S	-1.3848	folded	H	88	S	-1.3922	folded	H	88	S	-1.5557	folded	H	88	S	-1.3803
folded	H	89	L	0	folded	H	89	L	0	folded	H	89	L	0	folded	H	89	L	0
folded	H	90	R	-2.3949	folded	H	90	R	-2.4555	folded	H	90	R	-2.4822	folded	H	90	R	-2.4361
folded	H	91	A	-1.75	folded	H	91	A	-1.7813	folded	H	91	A	-1.7694	folded	H	91	A	-1.7713
folded	H	92	E	-2.2352	folded	H	92	E	-2.2536	folded	H	92	E	-2.2505	folded	H	92	E	-2.2454
folded	H	93	D	0	folded	H	93	D	0	folded	H	93	D	0	folded	H	93	D	0
folded	H	94	T	-0.7705	folded	H	94	T	-0.7818	folded	H	94	T	-0.7793	folded	H	94	T	-0.7775
folded	H	95	A	0	folded	H	95	A	0	folded	H	95	A	0	folded	H	95	A	0
folded	H	96	V	0.0989	folded	H	96	V	0.098	folded	H	96	V	0.1007	folded	H	96	V	0.0994
folded	H	97	Y	0	folded	H	97	Y	0	folded	H	97	Y	0	folded	H	97	Y	0
folded	H	98	Y	0	folded	H	98	Y	0	folded	H	98	Y	0	folded	H	98	Y	0
folded	H	99	C	0	folded	H	99	C	0	folded	H	99	C	0	folded	H	99	C	0
folded	H	100	A	0	folded	H	100	A	0	folded	H	100	A	0	folded	H	100	A	0
folded	H	101	R	0	folded	H	101	R	0	folded	H	101	R	0	folded	H	101	R	0
folded	H	102	S	-0.0866	folded	H	102	S	0	folded	H	102	S	0	folded	H	102	S	0
folded	H	103	R	-0.5697	folded	H	103	R	-1.0252	folded	H	103	R	-0.944	folded	H	103	R	-0.9449
folded	H	104	Y	-0.0512	folded	H	104	Y	-0.9768	folded	H	104	Y	-0.8681	folded	H	104	Y	-0.9034
folded	H	105	S	-0.7297	folded	H	105	S	-1.1664	folded	H	105	S	-1.1136	folded	H	105	S	-1.1283
folded	H	106	R	-1.8346	folded	H	106	R	-2.0839	folded	H	106	R	-2.0542	folded	H	106	R	-2.0492
folded	H	107	Y	-1.4311	folded	H	107	Y	-1.706	folded	H	107	Y	-1.6735	folded	H	107	Y	-1.6505
folded	H	108	R	-1.9623	folded	H	108	R	-2.359	folded	H	108	R	-2.2917	folded	H	108	R	-2.2873
folded	H	109	R	-1.239	folded	H	109	R	-1.4589	folded	H	109	R	-1.3824	folded	H	109	R	-1.3633
folded	H	110	G	0	folded	H	110	G	0	folded	H	110	G	0	folded	H	110	G	0
folded	H	111	F	0	folded	H	111	F	0	folded	H	111	F	0	folded	H	111	F	0
folded	H	112	D	0	folded	H	112	D	-0.6688	folded	H	112	D	0	folded	H	112	D	0
folded	H	113	Y	-0.1279	folded	H	113	Y	-0.2885	folded	H	113	Y	0.1718	folded	H	113	Y	-0.1163
folded	H	114	W	-0.4502	folded	H	114	W	0	folded	H	114	W	-0.2492	folded	H	114	W	-0.4568
folded	H	115	G	0	folded	H	115	G	0	folded	H	115	G	0	folded	H	115	G	0
folded	H	116	Q	-1.4917	folded	H	116	Q	-1.5284	folded	H	116	Q	-1.4263	folded	H	116	Q	-1.4895
folded	H	117	G	-0.6706	folded	H	117	G	-0.7373	folded	H	117	G	-0.6326	folded	H	117	G	-0.6712
folded	H	118	T	-0.1377	folded	H	118	T	-0.1736	folded	H	118	T	-0.1123	folded	H	118	T	-0.1381
folded	H	119	L	-0.0374	folded	H	119	L	-0.0397	folded	H	119	L	-0.0394	folded	H	119	L	-0.0386
folded	H	120	V	0	folded	H	120	V	0	folded	H	120	V	0	folded	H	120	V	0
folded	H	121	T	-0.5285	folded	H	121	T	-0.5375	folded	H	121	T	-0.5371	folded	H	121	T	-0.5343
folded	H	122	V	0	folded	H	122	V	0	folded	H	122	V	0	folded	H	122	V	0
folded	H	123	S	-0.8015	folded	H	123	S	-0.8144	folded	H	123	S	-0.8084	folded	H	123	S	-0.8094
folded	H	124	S	-0.7001	folded	H	124	S	-0.7029	folded	H	124	S	-0.7055	folded	H	124	S	-0.702
folded	H	125	A	-0.453	folded	H	125	A	-0.4528	folded	H	125	A	-0.4533	folded	H	125	A	-0.4526
folded	H	126	S	-0.5801	folded	H	126	S	-0.5801	folded	H	126	S	-0.5812	folded	H	126	S	-0.5798
folded	H	127	T	-0.9285	folded	H	127	T	-0.9291	folded	H	127	T	-0.9306	folded	H	127	T	-0.9286
folded	H	128	K	-1.157	folded	H	128	K	-1.1564	folded	H	128	K	-1.1575	folded	H	128	K	-1.1561
folded	H	129	G	-1.4119	folded	H	129	G	-1.4033	folded	H	129	G	-1.4013	folded	H	129	G	-1.4033
folded	H	130	P	-0.6459	folded	H	130	P	-0.6088	folded	H	130	P	-0.6303	folded	H	130	P	-0.608
folded	H	131	S	-0.4123	folded	H	131	S	-0.4017	folded	H	131	S	-0.4039	folded	H	131	S	-0.3898
folded	H	132	V	0	folded	H	132	V	0	folded	H	132	V	0	folded	H	132	V	0
folded	H	133	F	0	folded	H	133	F	-0.6318	folded	H	133	F	0	folded	H	133	F	-0.6054
folded	H	134	P	-1.0239	folded	H	134	P	-1.0569	folded	H	134	P	-1.0261	folded	H	134	P	-1.0404
folded	H	135	L	0	folded	H	135	L	0	folded	H	135	L	0	folded	H	135	L	0
folded	H	136	A	-1.2725	folded	H	136	A	0	folded	H	136	A	-1.2705	folded	H	136	A	0
folded	H	137	P	0	folded	H	137	P	0	folded	H	137	P	0	folded	H	137	P	0
folded	H	138	S	-1.1804	folded	H	138	S	-1.1628	folded	H	138	S	-1.176	folded	H	138	S	-1.1662
folded	H	139	S	-1.6441	folded	H	139	S	-1.6238	folded	H	139	S	-1.6354	folded	H	139	S	-1.6295
folded	H	140	K	-2.0295	folded	H	140	K	-2.0177	folded	H	140	K	-2.0257	folded	H	140	K	-2.0187
folded	H	141	S	-1.2693	folded	H	141	S	-1.2653	folded	H	141	S	-1.2673	folded	H	141	S	-1.2675
folded	H	142	T	-0.8276	folded	H	142	T	-0.8528	folded	H	142	T	-0.8544	folded	H	142	T	-0.827
folded	H	143	S	-0.5299	folded	H	143	S	-0.5594	folded	H	143	S	-0.5592	folded	H	143	S	-0.5303
folded	H	144	G	-0.8341	folded	H	144	G	-0.8329	folded	H	144	G	-0.8326	folded	H	144	G	-0.8343
folded	H	145	G	-0.9069	folded	H	145	G	-0.9043	folded	H	145	G	-0.9039	folded	H	145	G	-0.9069
folded	H	146	T	-0.6531	folded	H	146	T	-0.6497	folded	H	146	T	-0.6496	folded	H	146	T	-0.6531
folded	H	147	A	0	folded	H	147	A	0	folded	H	147	A	0	folded	H	147	A	0
folded	H	148	A	0	folded	H	148	A	0	folded	H	148	A	0	folded	H	148	A	0
folded	H	149	L	0	folded	H	149	L	0	folded	H	149	L	0	folded	H	149	L	0
folded	H	150	G	0	folded	H	150	G	0	folded	H	150	G	0	folded	H	150	G	0
folded	H	151	C	0	folded	H	151	C	0	folded	H	151	C	0	folded	H	151	C	0
folded	H	152	L	0	folded	H	152	L	0	folded	H	152	L	0	folded	H	152	L	0
folded	H	153	V	0	folded	H	153	V	0	folded	H	153	V	0	folded	H	153	V	0
folded	H	154	K	0	folded	H	154	K	0	folded	H	154	K	0	folded	H	154	K	0
folded	H	155	D	-0.3758	folded	H	155	D	-0.3722	folded	H	155	D	-0.3592	folded	H	155	D	-0.3706
folded	H	156	Y	0	folded	H	156	Y	0	folded	H	156	Y	0	folded	H	156	Y	0
folded	H	157	F	0	folded	H	157	F	0	folded	H	157	F	0	folded	H	157	F	0
folded	H	158	P	0	folded	H	158	P	0	folded	H	158	P	0	folded	H	158	P	0
folded	H	159	E	-0.7419	folded	H	159	E	-0.7452	folded	H	159	E	-0.7405	folded	H	159	E	-0.7439
folded	H	160	P	-0.9057	folded	H	160	P	-0.8979	folded	H	160	P	-0.894	folded	H	160	P	-0.8978
folded	H	161	V	-0.8345	folded	H	161	V	-0.8159	folded	H	161	V	-0.8115	folded	H	161	V	-0.8158
folded	H	162	T	-0.7232	folded	H	162	T	-0.6991	folded	H	162	T	-0.6947	folded	H	162	T	-0.6987
folded	H	163	V	-0.2358	folded	H	163	V	-0.2188	folded	H	163	V	-0.2167	folded	H	163	V	-0.2176
folded	H	164	S	-0.3775	folded	H	164	S	-0.3918	folded	H	164	S	-0.3824	folded	H	164	S	-0.3912
folded	H	165	W	0	folded	H	165	W	0	folded	H	165	W	0	folded	H	165	W	0
folded	H	166	N	-0.7263	folded	H	166	N	-0.7952	folded	H	166	N	-0.7624	folded	H	166	N	-0.7935
folded	H	167	S	-0.6232	folded	H	167	S	-0.6558	folded	H	167	S	-0.6423	folded	H	167	S	-0.6553
folded	H	168	G	-0.5188	folded	H	168	G	-0.5208	folded	H	168	G	-0.515	folded	H	168	G	-0.5205
folded	H	169	A	-0.2484	folded	H	169	A	-0.2529	folded	H	169	A	-0.2462	folded	H	169	A	-0.2526
folded	H	170	L	-0.0338	folded	H	170	L	-0.0368	folded	H	170	L	-0.0306	folded	H	170	L	-0.0363
folded	H	171	T	-0.2028	folded	H	171	T	-0.2038	folded	H	171	T	-0.1998	folded	H	171	T	-0.2033
folded	H	172	S	-0.2272	folded	H	172	S	-0.2258	folded	H	172	S	-0.2232	folded	H	172	S	-0.2252
folded	H	173	G	-0.289	folded	H	173	G	-0.2863	folded	H	173	G	-0.2806	folded	H	173	G	-0.2846
folded	H	174	V	0.0997	folded	H	174	V	0.101	folded	H	174	V	0.1044	folded	H	174	V	0.1025
folded	H	175	H	-0.3535	folded	H	175	H	-0.3681	folded	H	175	H	-0.3352	folded	H	175	H	-0.3303
folded	H	176	T	-0.021	folded	H	176	T	-0.0184	folded	H	176	T	-0.0132	folded	H	176	T	-0.0159
folded	H	177	F	0	folded	H	177	F	0	folded	H	177	F	0	folded	H	177	F	0
folded	H	178	P	-0.3813	folded	H	178	P	-0.3846	folded	H	178	P	-0.3487	folded	H	178	P	-0.3429
folded	H	179	A	0.1976	folded	H	179	A	0.2077	folded	H	179	A	0.2043	folded	H	179	A	0.2023
folded	H	180	V	0.6353	folded	H	180	V	0.641	folded	H	180	V	0.6335	folded	H	180	V	0.6364
folded	H	181	L	1.239	folded	H	181	L	1.2451	folded	H	181	L	1.2466	folded	H	181	L	1.2501
folded	H	182	Q	0.3524	folded	H	182	Q	0.3545	folded	H	182	Q	0.357	folded	H	182	Q	0.3576
folded	H	183	S	-0.1546	folded	H	183	S	-0.1533	folded	H	183	S	-0.1538	folded	H	183	S	-0.1514
folded	H	184	S	-0.1671	folded	H	184	S	-0.1652	folded	H	184	S	-0.1614	folded	H	184	S	-0.1635
folded	H	185	G	0.1536	folded	H	185	G	0.1562	folded	H	185	G	0.1609	folded	H	185	G	0.1585
folded	H	186	L	0.1934	folded	H	186	L	0.1964	folded	H	186	L	0.2049	folded	H	186	L	0.1987
folded	H	187	Y	0.4378	folded	H	187	Y	0.4418	folded	H	187	Y	0.4496	folded	H	187	Y	0.4442
folded	H	188	S	0.2729	folded	H	188	S	0.2765	folded	H	188	S	0.2813	folded	H	188	S	0.277
folded	H	189	L	0	folded	H	189	L	0	folded	H	189	L	0	folded	H	189	L	0
folded	H	190	S	0	folded	H	190	S	0	folded	H	190	S	0	folded	H	190	S	0
folded	H	191	S	0	folded	H	191	S	0	folded	H	191	S	0	folded	H	191	S	0
folded	H	192	V	0	folded	H	192	V	0	folded	H	192	V	0	folded	H	192	V	0
folded	H	193	V	0	folded	H	193	V	0	folded	H	193	V	0	folded	H	193	V	0
folded	H	194	T	-0.1625	folded	H	194	T	-0.1603	folded	H	194	T	-0.1584	folded	H	194	T	-0.161
folded	H	195	V	0	folded	H	195	V	0	folded	H	195	V	0	folded	H	195	V	0
folded	H	196	P	-0.6345	folded	H	196	P	-0.6179	folded	H	196	P	-0.6162	folded	H	196	P	-0.6344
folded	H	197	S	-0.6222	folded	H	197	S	-0.594	folded	H	197	S	-0.5944	folded	H	197	S	-0.6218
folded	H	198	S	-0.6121	folded	H	198	S	-0.5873	folded	H	198	S	-0.5857	folded	H	198	S	-0.6119
folded	H	199	S	-0.5864	folded	H	199	S	-0.5518	folded	H	199	S	-0.546	folded	H	199	S	-0.5879
folded	H	200	L	-0.7562	folded	H	200	L	-0.6886	folded	H	200	L	-0.6836	folded	H	200	L	-0.7585
folded	H	201	G	-0.9178	folded	H	201	G	-0.8852	folded	H	201	G	-0.8798	folded	H	201	G	-0.9197
folded	H	202	T	-0.6761	folded	H	202	T	-0.6583	folded	H	202	T	-0.6462	folded	H	202	T	-0.6783
folded	H	203	Q	-1.0972	folded	H	203	Q	-1.0865	folded	H	203	Q	-1.0582	folded	H	203	Q	-1.1028
folded	H	204	T	-1.0514	folded	H	204	T	-1.0501	folded	H	204	T	-1.0278	folded	H	204	T	-1.062
folded	H	205	Y	0	folded	H	205	Y	0	folded	H	205	Y	0	folded	H	205	Y	0
folded	H	206	I	-1.1709	folded	H	206	I	-1.2432	folded	H	206	I	-1.2135	folded	H	206	I	-1.2409
folded	H	207	C	0	folded	H	207	C	0	folded	H	207	C	0	folded	H	207	C	0
folded	H	208	N	-1.4308	folded	H	208	N	-1.4952	folded	H	208	N	-1.4747	folded	H	208	N	-1.493
folded	H	209	V	0	folded	H	209	V	0	folded	H	209	V	0	folded	H	209	V	0
folded	H	210	N	-2.2811	folded	H	210	N	-2.2328	folded	H	210	N	-2.2283	folded	H	210	N	-2.2318
folded	H	211	H	0	folded	H	211	H	0	folded	H	211	H	0	folded	H	211	H	0
folded	H	212	K	-2.8512	folded	H	212	K	-2.8334	folded	H	212	K	-2.8302	folded	H	212	K	-2.8334
folded	H	213	P	-1.6729	folded	H	213	P	-1.6658	folded	H	213	P	-1.6647	folded	H	213	P	-1.6655
folded	H	214	S	-1.8825	folded	H	214	S	-1.8742	folded	H	214	S	-1.874	folded	H	214	S	-1.8741
folded	H	215	N	-2.6333	folded	H	215	N	-2.6157	folded	H	215	N	-2.6192	folded	H	215	N	-2.6153
folded	H	216	T	-2.1741	folded	H	216	T	-2.1436	folded	H	216	T	-2.1524	folded	H	216	T	-2.1426
folded	H	217	K	-2.8288	folded	H	217	K	-2.8353	folded	H	217	K	-2.8391	folded	H	217	K	-2.8328
folded	H	218	V	-1.7294	folded	H	218	V	-1.769	folded	H	218	V	-1.7989	folded	H	218	V	-1.7638
folded	H	219	D	-2.2849	folded	H	219	D	-2.4965	folded	H	219	D	-2.4531	folded	H	219	D	-2.4927
folded	H	220	K	-1.978	folded	H	220	K	-2.0909	folded	H	220	K	-2.0664	folded	H	220	K	-2.0866
folded	H	221	K	-2.4371	folded	H	221	K	-2.489	folded	H	221	K	-2.4787	folded	H	221	K	-2.4869
folded	H	222	V	0	folded	H	222	V	0	folded	H	222	V	0	folded	H	222	V	0
folded	H	223	E	-2.8481	folded	H	223	E	-2.8407	folded	H	223	E	-2.8326	folded	H	223	E	-2.8573
folded	H	224	P	-1.8644	folded	H	224	P	-1.8418	folded	H	224	P	-1.8473	folded	H	224	P	-1.8667
folded	H	225	K	-2.4719	folded	H	225	K	-2.5044	folded	H	225	K	-2.4702	folded	H	225	K	-2.511
folded	L	1	S	-1.3735	folded	L	1	S	-1.3738	folded	L	1	S	-1.3735	folded	L	1	S	-1.4196
folded	L	2	D	-2.2969	folded	L	2	D	-2.2976	folded	L	2	D	-2.2996	folded	L	2	D	-2.4081
folded	L	3	I	-1.6864	folded	L	3	I	-1.7075	folded	L	3	I	-1.7084	folded	L	3	I	-1.7626
folded	L	4	Q	-2.2219	folded	L	4	Q	-2.2317	folded	L	4	Q	-2.2309	folded	L	4	Q	-2.2051
folded	L	5	M	0	folded	L	5	M	0	folded	L	5	M	0	folded	L	5	M	0
folded	L	6	T	-1.3679	folded	L	6	T	-1.3684	folded	L	6	T	-1.3676	folded	L	6	T	-1.3472
folded	L	7	Q	0	folded	L	7	Q	0	folded	L	7	Q	0	folded	L	7	Q	0
folded	L	8	S	-0.7619	folded	L	8	S	-0.7621	folded	L	8	S	-0.7606	folded	L	8	S	-0.7694
folded	L	9	P	-0.612	folded	L	9	P	-0.6519	folded	L	9	P	-0.611	folded	L	9	P	-0.6597
folded	L	10	S	-0.8498	folded	L	10	S	-0.9176	folded	L	10	S	-0.8481	folded	L	10	S	-0.9192
folded	L	11	S	-0.8062	folded	L	11	S	-0.9224	folded	L	11	S	-0.7875	folded	L	11	S	-0.909
folded	L	12	L	-0.5337	folded	L	12	L	-0.6341	folded	L	12	L	-0.5	folded	L	12	L	-0.5935
folded	L	13	S	-0.868	folded	L	13	S	-0.9922	folded	L	13	S	-0.8139	folded	L	13	S	-0.8926
folded	L	14	A	-1.0806	folded	L	14	A	-1.1688	folded	L	14	A	-1.0722	folded	L	14	A	-1.0963
folded	L	15	S	-1.0059	folded	L	15	S	-1.0991	folded	L	15	S	-1.0326	folded	L	15	S	-1.0498
folded	L	16	V	-0.284	folded	L	16	V	-0.3269	folded	L	16	V	-0.2626	folded	L	16	V	-0.2608
folded	L	17	G	-1.0069	folded	L	17	G	-1.0112	folded	L	17	G	-0.9955	folded	L	17	G	-0.9127
folded	L	18	D	-1.9553	folded	L	18	D	-1.9689	folded	L	18	D	-1.9663	folded	L	18	D	-1.9005
folded	L	19	R	-2.4673	folded	L	19	R	-2.4744	folded	L	19	R	-2.4737	folded	L	19	R	-2.4069
folded	L	20	V	0	folded	L	20	V	0	folded	L	20	V	0	folded	L	20	V	0
folded	L	21	T	-0.6543	folded	L	21	T	-0.6552	folded	L	21	T	-0.6558	folded	L	21	T	-0.6818
folded	L	22	I	0	folded	L	22	I	0	folded	L	22	I	0	folded	L	22	I	0
folded	L	23	T	-0.8082	folded	L	23	T	-0.809	folded	L	23	T	-0.8095	folded	L	23	T	-0.8218
folded	L	24	C	0	folded	L	24	C	0	folded	L	24	C	0	folded	L	24	C	0
folded	L	25	R	-2.7253	folded	L	25	R	-2.7267	folded	L	25	R	-2.7276	folded	L	25	R	-2.7154
folded	L	26	A	0	folded	L	26	A	0	folded	L	26	A	0	folded	L	26	A	0
folded	L	27	S	-1.9244	folded	L	27	S	-1.9257	folded	L	27	S	-1.9245	folded	L	27	S	-1.8956
folded	L	28	Q	-2.11	folded	L	28	Q	-2.1106	folded	L	28	Q	-2.1097	folded	L	28	Q	-2.0939
folded	L	29	S	-1.2454	folded	L	29	S	-1.2475	folded	L	29	S	-1.2478	folded	L	29	S	-1.247
folded	L	30	V	0	folded	L	30	V	0	folded	L	30	V	0	folded	L	30	V	0
folded	L	31	S	-0.7115	folded	L	31	S	-0.7326	folded	L	31	S	-0.7327	folded	L	31	S	-0.7327
folded	L	32	S	-0.5846	folded	L	32	S	-0.6119	folded	L	32	S	-0.6098	folded	L	32	S	-0.6151
folded	L	33	A	-0.5211	folded	L	33	A	-0.5798	folded	L	33	A	-0.5775	folded	L	33	A	-0.58
folded	L	34	V	0	folded	L	34	V	0	folded	L	34	V	0	folded	L	34	V	0
folded	L	35	A	0	folded	L	35	A	0	folded	L	35	A	0	folded	L	35	A	0
folded	L	36	W	0	folded	L	36	W	0	folded	L	36	W	0	folded	L	36	W	0
folded	L	37	Y	0	folded	L	37	Y	0	folded	L	37	Y	0	folded	L	37	Y	0
folded	L	38	Q	0	folded	L	38	Q	0	folded	L	38	Q	0	folded	L	38	Q	0
folded	L	39	Q	0	folded	L	39	Q	0	folded	L	39	Q	0	folded	L	39	Q	0
folded	L	40	K	-1.7891	folded	L	40	K	-1.8748	folded	L	40	K	-1.7332	folded	L	40	K	-1.8112
folded	L	41	P	-1.4336	folded	L	41	P	-1.508	folded	L	41	P	-1.4005	folded	L	41	P	-1.405
folded	L	42	G	-1.7739	folded	L	42	G	-1.8099	folded	L	42	G	-1.7548	folded	L	42	G	-1.7567
folded	L	43	K	-2.576	folded	L	43	K	-2.6177	folded	L	43	K	-2.5407	folded	L	43	K	-2.5896
folded	L	44	A	-1.724	folded	L	44	A	-1.8047	folded	L	44	A	-1.636	folded	L	44	A	-1.7452
folded	L	45	P	0	folded	L	45	P	0	folded	L	45	P	0	folded	L	45	P	0
folded	L	46	K	-1.5434	folded	L	46	K	-1.7218	folded	L	46	K	-1.2667	folded	L	46	K	-1.6181
folded	L	47	L	0	folded	L	47	L	0	folded	L	47	L	0	folded	L	47	L	0
folded	L	48	L	0	folded	L	48	L	0	folded	L	48	L	0	folded	L	48	L	0
folded	L	49	I	0	folded	L	49	I	0	folded	L	49	I	0	folded	L	49	I	0
folded	L	50	Y	-0.2529	folded	L	50	Y	-0.2661	folded	L	50	Y	-0.2754	folded	L	50	Y	-0.2699
folded	L	51	S	-0.6655	folded	L	51	S	-0.6749	folded	L	51	S	-0.6926	folded	L	51	S	-0.6876
folded	L	52	A	0	folded	L	52	A	0	folded	L	52	A	0	folded	L	52	A	0
folded	L	53	S	-0.4547	folded	L	53	S	-0.4324	folded	L	53	S	-0.4515	folded	L	53	S	-0.4486
folded	L	54	S	0.0566	folded	L	54	S	0.1073	folded	L	54	S	0.0562	folded	L	54	S	0.0825
folded	L	55	L	0.3854	folded	L	55	L	0.4855	folded	L	55	L	0.3917	folded	L	55	L	0.4453
folded	L	56	Y	0	folded	L	56	Y	0.0067	folded	L	56	Y	0	folded	L	56	Y	-0.04
folded	L	57	S	-0.2924	folded	L	57	S	-0.1868	folded	L	57	S	-0.2918	folded	L	57	S	-0.2237
folded	L	58	G	-0.522	folded	L	58	G	-0.4677	folded	L	58	G	-0.5203	folded	L	58	G	-0.4868
folded	L	59	V	0	folded	L	59	V	0	folded	L	59	V	0	folded	L	59	V	0
folded	L	60	P	-0.3878	folded	L	60	P	-0.3642	folded	L	60	P	-0.3748	folded	L	60	P	-0.3719
folded	L	61	S	-0.4399	folded	L	61	S	-0.4178	folded	L	61	S	-0.4261	folded	L	61	S	-0.3984
folded	L	62	R	-0.8079	folded	L	62	R	-0.8074	folded	L	62	R	-0.7857	folded	L	62	R	-0.7368
folded	L	63	F	0	folded	L	63	F	0	folded	L	63	F	0	folded	L	63	F	0
folded	L	64	S	-0.2883	folded	L	64	S	-0.2579	folded	L	64	S	-0.2612	folded	L	64	S	-0.2556
folded	L	65	G	-0.4977	folded	L	65	G	-0.4964	folded	L	65	G	-0.4872	folded	L	65	G	-0.5085
folded	L	66	S	-1.2018	folded	L	66	S	-1.2019	folded	L	66	S	-1.2006	folded	L	66	S	-1.2041
folded	L	67	R	-2.1197	folded	L	67	R	-2.1261	folded	L	67	R	-2.1279	folded	L	67	R	-2.1272
folded	L	68	S	-1.4999	folded	L	68	S	-1.5031	folded	L	68	S	-1.5049	folded	L	68	S	-1.5047
folded	L	69	G	-1.5283	folded	L	69	G	-1.5301	folded	L	69	G	-1.5319	folded	L	69	G	-1.5316
folded	L	70	T	-1.7588	folded	L	70	T	-1.7606	folded	L	70	T	-1.763	folded	L	70	T	-1.7623
folded	L	71	D	-1.92	folded	L	71	D	-1.9222	folded	L	71	D	-1.9272	folded	L	71	D	-1.9269
folded	L	72	F	0	folded	L	72	F	0	folded	L	72	F	0	folded	L	72	F	0
folded	L	73	T	-0.9151	folded	L	73	T	-0.915	folded	L	73	T	-0.9135	folded	L	73	T	-0.9288
folded	L	74	L	0	folded	L	74	L	0	folded	L	74	L	0	folded	L	74	L	0
folded	L	75	T	-0.6618	folded	L	75	T	-0.6584	folded	L	75	T	-0.6524	folded	L	75	T	-0.6375
folded	L	76	I	0	folded	L	76	I	0	folded	L	76	I	0	folded	L	76	I	0
folded	L	77	S	-1.5522	folded	L	77	S	-1.5544	folded	L	77	S	-1.5438	folded	L	77	S	-1.3875
folded	L	78	S	-1.3251	folded	L	78	S	-1.3287	folded	L	78	S	-1.3123	folded	L	78	S	-1.1915
folded	L	79	L	0	folded	L	79	L	0	folded	L	79	L	0	folded	L	79	L	0
folded	L	80	Q	-0.9889	folded	L	80	Q	-0.9882	folded	L	80	Q	-0.9599	folded	L	80	Q	-0.9266
folded	L	81	P	-1.6623	folded	L	81	P	-1.6939	folded	L	81	P	-1.6596	folded	L	81	P	-1.6718
folded	L	82	E	-1.9175	folded	L	82	E	-1.9208	folded	L	82	E	-1.9183	folded	L	82	E	-1.9357
folded	L	83	D	0	folded	L	83	D	0	folded	L	83	D	0	folded	L	83	D	0
folded	L	84	F	0	folded	L	84	F	0	folded	L	84	F	0	folded	L	84	F	0
folded	L	85	A	0	folded	L	85	A	0	folded	L	85	A	0	folded	L	85	A	0
folded	L	86	T	-0.8497	folded	L	86	T	-0.9757	folded	L	86	T	-0.844	folded	L	86	T	-0.9667
folded	L	87	Y	0	folded	L	87	Y	0	folded	L	87	Y	0	folded	L	87	Y	0
folded	L	88	Y	0	folded	L	88	Y	0	folded	L	88	Y	0	folded	L	88	Y	0
folded	L	89	C	0	folded	L	89	C	0	folded	L	89	C	0	folded	L	89	C	0
folded	L	90	Q	0	folded	L	90	Q	0	folded	L	90	Q	0	folded	L	90	Q	0
folded	L	91	Q	0	folded	L	91	Q	0	folded	L	91	Q	0	folded	L	91	Q	0
folded	L	92	Y	-0.0764	folded	L	92	Y	0	folded	L	92	Y	0	folded	L	92	Y	0
folded	L	93	S	-0.3615	folded	L	93	S	-0.4412	folded	L	93	S	-0.4449	folded	L	93	S	-0.5135
folded	L	94	S	-0.4235	folded	L	94	S	-0.4501	folded	L	94	S	-0.4569	folded	L	94	S	-0.6012
folded	L	95	S	-0.2157	folded	L	95	S	-0.2065	folded	L	95	S	-0.2494	folded	L	95	S	-0.5197
folded	L	96	P	-0.7237	folded	L	96	P	-0.7368	folded	L	96	P	-0.7715	folded	L	96	R	-1.2262
folded	L	97	Y	-0.3097	folded	L	97	Y	-0.4191	folded	L	97	Y	-0.4275	folded	L	97	Y	-0.6526
folded	L	98	T	-0.6806	folded	L	98	T	-0.7394	folded	L	98	T	-0.7433	folded	L	98	T	0
folded	L	99	F	-0.4181	folded	L	99	F	-0.4549	folded	L	99	F	-0.4556	folded	L	99	F	-0.462
folded	L	100	G	0	folded	L	100	G	0	folded	L	100	G	0	folded	L	100	G	0
folded	L	101	Q	-1.8685	folded	L	101	Q	-1.8974	folded	L	101	Q	-1.868	folded	L	101	Q	-1.8719
folded	L	102	G	-1.2514	folded	L	102	G	-1.3188	folded	L	102	G	-1.25	folded	L	102	G	-1.3191
folded	L	103	T	0	folded	L	103	T	0	folded	L	103	T	0	folded	L	103	T	0
folded	L	104	K	-1.4852	folded	L	104	K	-1.767	folded	L	104	K	-1.4671	folded	L	104	K	-1.7551
folded	L	105	V	0	folded	L	105	V	0	folded	L	105	V	0	folded	L	105	V	0
folded	L	106	E	-1.2657	folded	L	106	E	-1.4128	folded	L	106	E	-1.2395	folded	L	106	E	-1.318
folded	L	107	I	0	folded	L	107	I	0	folded	L	107	I	0	folded	L	107	I	0
folded	L	108	K	-1.3868	folded	L	108	K	-1.6237	folded	L	108	K	-1.4119	folded	L	108	K	-1.488
folded	L	109	R	-0.9758	folded	L	109	R	-1.0906	folded	L	109	R	-0.9726	folded	L	109	R	-1.026
folded	L	110	T	-0.1613	folded	L	110	T	-0.2128	folded	L	110	T	-0.1509	folded	L	110	T	-0.2031
folded	L	111	V	0.2061	folded	L	111	V	0.1676	folded	L	111	V	0.245	folded	L	111	V	0.155
folded	L	112	A	-0.2239	folded	L	112	A	-0.2299	folded	L	112	A	-0.2011	folded	L	112	A	-0.2427
folded	L	113	A	-0.1521	folded	L	113	A	-0.1743	folded	L	113	A	-0.162	folded	L	113	A	-0.1612
folded	L	114	P	0	folded	L	114	P	0	folded	L	114	P	0	folded	L	114	P	0
folded	L	115	S	-0.161	folded	L	115	S	-0.2491	folded	L	115	S	-0.2431	folded	L	115	S	-0.161
folded	L	116	V	-0.1126	folded	L	116	V	0	folded	L	116	V	0	folded	L	116	V	-0.1172
folded	L	117	F	0	folded	L	117	F	0	folded	L	117	F	0	folded	L	117	F	0
folded	L	118	I	0	folded	L	118	I	0	folded	L	118	I	0	folded	L	118	I	0
folded	L	119	F	0	folded	L	119	F	0	folded	L	119	F	0	folded	L	119	F	0
folded	L	120	P	-0.8649	folded	L	120	P	-0.8517	folded	L	120	P	-0.8634	folded	L	120	P	-0.8671
folded	L	121	P	0	folded	L	121	P	0	folded	L	121	P	0	folded	L	121	P	0
folded	L	122	S	0	folded	L	122	S	0	folded	L	122	S	0	folded	L	122	S	0
folded	L	123	D	-2.4794	folded	L	123	D	-3.1311	folded	L	123	D	-2.5061	folded	L	123	D	-3.0768
folded	L	124	E	-2.2956	folded	L	124	E	-2.9312	folded	L	124	E	-2.2818	folded	L	124	E	-2.8156
folded	L	125	Q	0	folded	L	125	Q	0	folded	L	125	Q	0	folded	L	125	Q	0
folded	L	126	L	-2.0554	folded	L	126	L	-2.2709	folded	L	126	L	-1.998	folded	L	126	L	-2.235
folded	L	127	K	-2.5972	folded	L	127	K	-2.8441	folded	L	127	K	-2.565	folded	L	127	K	-2.7654
folded	L	128	S	-1.6505	folded	L	128	S	-1.8045	folded	L	128	S	-1.6196	folded	L	128	S	-1.7312
folded	L	129	G	-1.3153	folded	L	129	G	-1.3574	folded	L	129	G	-1.2614	folded	L	129	G	-1.2342
folded	L	130	T	-1.0053	folded	L	130	T	-0.9698	folded	L	130	T	-0.9853	folded	L	130	T	-0.877
folded	L	131	A	0	folded	L	131	A	0	folded	L	131	A	0	folded	L	131	A	0
folded	L	132	S	0	folded	L	132	S	0	folded	L	132	S	0	folded	L	132	S	0
folded	L	133	V	0	folded	L	133	V	0	folded	L	133	V	0	folded	L	133	V	0
folded	L	134	V	0	folded	L	134	V	0	folded	L	134	V	0	folded	L	134	V	0
folded	L	135	C	0	folded	L	135	C	0	folded	L	135	C	0	folded	L	135	C	0
folded	L	136	L	0	folded	L	136	L	0	folded	L	136	L	0	folded	L	136	L	0
folded	L	137	L	0	folded	L	137	L	0	folded	L	137	L	0	folded	L	137	L	0
folded	L	138	N	0	folded	L	138	N	0	folded	L	138	N	0	folded	L	138	N	0
folded	L	139	N	-1.0976	folded	L	139	N	-1.1201	folded	L	139	N	-1.1163	folded	L	139	N	-1.0981
folded	L	140	F	0	folded	L	140	F	0	folded	L	140	F	0	folded	L	140	F	0
folded	L	141	Y	0	folded	L	141	Y	0	folded	L	141	Y	0	folded	L	141	Y	0
folded	L	142	P	-1.8631	folded	L	142	P	-1.9046	folded	L	142	P	-1.8602	folded	L	142	P	-1.8908
folded	L	143	R	-3.1595	folded	L	143	R	-3.1751	folded	L	143	R	-3.1426	folded	L	143	R	-3.147
folded	L	144	E	-3.2918	folded	L	144	E	-3.2856	folded	L	144	E	-3.2911	folded	L	144	E	-3.2909
folded	L	145	A	-2.4528	folded	L	145	A	-2.4389	folded	L	145	A	-2.3986	folded	L	145	A	-2.4501
folded	L	146	K	-2.6576	folded	L	146	K	-2.6381	folded	L	146	K	-2.4473	folded	L	146	K	-2.6577
folded	L	147	V	0	folded	L	147	V	0	folded	L	147	V	-1.0951	folded	L	147	V	0
folded	L	148	Q	-1.089	folded	L	148	Q	-1.05	folded	L	148	Q	-0.5904	folded	L	148	Q	-1.1048
folded	L	149	W	0	folded	L	149	W	0	folded	L	149	W	0	folded	L	149	W	0
folded	L	150	K	-0.7664	folded	L	150	K	-0.6285	folded	L	150	K	-0.5374	folded	L	150	K	-0.779
folded	L	151	V	0	folded	L	151	V	0	folded	L	151	V	0	folded	L	151	V	0
folded	L	152	D	-1.8723	folded	L	152	D	-1.8113	folded	L	152	D	-1.8313	folded	L	152	D	-1.8652
folded	L	153	N	-1.3581	folded	L	153	N	-1.2888	folded	L	153	N	-1.3027	folded	L	153	N	-1.369
folded	L	154	A	-0.319	folded	L	154	A	-0.2287	folded	L	154	A	-0.2447	folded	L	154	A	-0.3578
folded	L	155	L	0.5128	folded	L	155	L	0.6591	folded	L	155	L	0.6967	folded	L	155	L	0.4187
folded	L	156	Q	-0.3894	folded	L	156	Q	-0.3096	folded	L	156	Q	-0.2897	folded	L	156	Q	-0.4309
folded	L	157	S	-0.67	folded	L	157	S	-0.6331	folded	L	157	S	-0.6122	folded	L	157	S	-0.6888
folded	L	158	G	-1.1598	folded	L	158	G	-1.1583	folded	L	158	G	-1.1716	folded	L	158	G	-1.1567
folded	L	159	N	-1.3733	folded	L	159	N	-1.3693	folded	L	159	N	-1.3894	folded	L	159	N	-1.367
folded	L	160	S	-1.4682	folded	L	160	S	-1.4638	folded	L	160	S	-1.4183	folded	L	160	S	-1.4625
folded	L	161	Q	-1.4955	folded	L	161	Q	-1.4902	folded	L	161	Q	-1.5004	folded	L	161	Q	-1.4917
folded	L	162	E	-1.9726	folded	L	162	E	-1.9539	folded	L	162	E	-1.9416	folded	L	162	E	-1.9739
folded	L	163	S	-1.0037	folded	L	163	S	-1.0076	folded	L	163	S	-0.9867	folded	L	163	S	-0.9885
folded	L	164	V	-0.8753	folded	L	164	V	-0.9033	folded	L	164	V	-0.8366	folded	L	164	V	-0.8414
folded	L	165	T	0	folded	L	165	T	-1.1861	folded	L	165	T	0	folded	L	165	T	0
folded	L	166	E	-2.1042	folded	L	166	E	-2.2687	folded	L	166	E	-1.9864	folded	L	166	E	-1.9239
folded	L	167	Q	0	folded	L	167	Q	0	folded	L	167	Q	0	folded	L	167	Q	0
folded	L	168	D	-2.1437	folded	L	168	D	-2.1895	folded	L	168	D	-2.1203	folded	L	168	D	-2.1038
folded	L	169	S	-2.2833	folded	L	169	S	-2.3145	folded	L	169	S	-2.2739	folded	L	169	S	-2.2698
folded	L	170	K	-2.6912	folded	L	170	K	-2.7024	folded	L	170	K	-2.6918	folded	L	170	K	-2.7002
folded	L	171	D	-2.1236	folded	L	171	D	-2.1424	folded	L	171	D	-2.1188	folded	L	171	D	-2.1341
folded	L	172	S	0	folded	L	172	S	0	folded	L	172	S	0	folded	L	172	S	0
folded	L	173	T	0	folded	L	173	T	0	folded	L	173	T	0	folded	L	173	T	0
folded	L	174	Y	0	folded	L	174	Y	0	folded	L	174	Y	0	folded	L	174	Y	0
folded	L	175	S	0	folded	L	175	S	0	folded	L	175	S	0	folded	L	175	S	0
folded	L	176	L	0	folded	L	176	L	0	folded	L	176	L	0	folded	L	176	L	0
folded	L	177	S	0	folded	L	177	S	0	folded	L	177	S	0	folded	L	177	S	0
folded	L	178	S	0	folded	L	178	S	0	folded	L	178	S	0	folded	L	178	S	0
folded	L	179	T	-0.7597	folded	L	179	T	-0.7557	folded	L	179	T	-0.7614	folded	L	179	T	-0.7575
folded	L	180	L	0	folded	L	180	L	0	folded	L	180	L	0	folded	L	180	L	0
folded	L	181	T	-0.6538	folded	L	181	T	-0.6333	folded	L	181	T	-0.6699	folded	L	181	T	-0.6112
folded	L	182	L	-0.9864	folded	L	182	L	-0.8782	folded	L	182	L	-1.0247	folded	L	182	L	-0.9009
folded	L	183	S	-1.5049	folded	L	183	S	-1.3458	folded	L	183	S	-1.5371	folded	L	183	S	-1.3386
folded	L	184	K	-2.5184	folded	L	184	K	-2.1887	folded	L	184	K	-2.5102	folded	L	184	K	-2.1574
folded	L	185	A	-2.18	folded	L	185	A	-1.9167	folded	L	185	A	-2.244	folded	L	185	A	-2.0209
folded	L	186	D	-2.9175	folded	L	186	D	-2.7012	folded	L	186	D	-3.0919	folded	L	186	D	-2.8522
folded	L	187	Y	0	folded	L	187	Y	0	folded	L	187	Y	0	folded	L	187	Y	0
folded	L	188	E	-3.9274	folded	L	188	E	-3.2482	folded	L	188	E	-3.9654	folded	L	188	E	-3.8381
folded	L	189	K	-3.9076	folded	L	189	K	-3.5791	folded	L	189	K	-3.9641	folded	L	189	K	-3.8692
folded	L	190	H	-3.1777	folded	L	190	H	-2.9699	folded	L	190	H	-3.206	folded	L	190	H	-3.1711
folded	L	191	K	-3.0677	folded	L	191	K	-2.9	folded	L	191	K	-3.0473	folded	L	191	K	-3.0337
folded	L	192	V	-1.4801	folded	L	192	V	-1.4206	folded	L	192	V	-1.438	folded	L	192	V	-1.4287
folded	L	193	Y	0	folded	L	193	Y	0	folded	L	193	Y	0	folded	L	193	Y	0
folded	L	194	A	0	folded	L	194	A	0	folded	L	194	A	-0.851	folded	L	194	A	0
folded	L	195	C	0	folded	L	195	C	0	folded	L	195	C	0	folded	L	195	C	0
folded	L	196	E	-1.1367	folded	L	196	E	-1.195	folded	L	196	E	-0.7846	folded	L	196	E	-1.1542
folded	L	197	V	0	folded	L	197	V	0	folded	L	197	V	0	folded	L	197	V	0
folded	L	198	T	-1.3194	folded	L	198	T	-1.3262	folded	L	198	T	-1.1582	folded	L	198	T	-1.3183
folded	L	199	H	0	folded	L	199	H	0	folded	L	199	H	0	folded	L	199	H	0
folded	L	200	Q	-1.7887	folded	L	200	Q	-1.7888	folded	L	200	Q	-1.7766	folded	L	200	Q	-1.7961
folded	L	201	G	-0.4718	folded	L	201	G	-0.4756	folded	L	201	G	-0.4569	folded	L	201	G	-0.483
folded	L	202	L	-0.269	folded	L	202	L	-0.276	folded	L	202	L	-0.2521	folded	L	202	L	-0.2735
folded	L	203	S	-0.4834	folded	L	203	S	-0.4886	folded	L	203	S	-0.4741	folded	L	203	S	-0.4839
folded	L	204	S	-0.4438	folded	L	204	S	-0.4563	folded	L	204	S	-0.4264	folded	L	204	S	-0.4464
folded	L	205	P	-0.6186	folded	L	205	P	-0.6531	folded	L	205	P	-0.5117	folded	L	205	P	-0.6305
folded	L	206	V	-0.1089	folded	L	206	V	-0.1834	folded	L	206	V	-0.0261	folded	L	206	V	-0.1188
folded	L	207	T	-0.6297	folded	L	207	T	-0.6877	folded	L	207	T	-0.5165	folded	L	207	T	-0.6376
folded	L	208	K	-0.8186	folded	L	208	K	-0.8863	folded	L	208	K	-0.8389	folded	L	208	K	-0.8256
folded	L	209	S	-0.9773	folded	L	209	S	-0.9571	folded	L	209	S	-0.9563	folded	L	209	S	-0.9551
folded	L	210	F	0	folded	L	210	F	0	folded	L	210	F	0	folded	L	210	F	0
folded	L	211	N	-1.9525	folded	L	211	N	-1.865	folded	L	211	N	-1.9289	folded	L	211	N	-1.8877
folded	L	212	R	-2.5032	folded	L	212	R	-2.2386	folded	L	212	R	-2.4603	folded	L	212	R	-2.4282
folded	L	213	G	-2.1124	folded	L	213	G	-1.9977	folded	L	213	G	-2.0888	folded	L	213	G	-2.1059
folded	L	214	E	-1.9881	folded	L	214	E	-1.8976	folded	L	214	E	-1.9505	folded	L	214	E	-1.9198
folded	L	215	C	-0.8827	folded	L	215	C	-0.8404	folded	L	215	C	-0.8634	folded	L	215	C	-0.8539
S9 Table enlists the A3D Scores of Fab (wild Type), V1, V4 and V39 in respect to protein, chain, residue number, residue name and A3D score respectively.
