# Supplementary material for: Antibody designing against IIIabc junction (JIIIabc) of HCV IRES through affinity maturation; RNA-Antibody docking and interaction analysis
Source: PLoS One. 2023 Sep 8;18(9):e0291213. doi: 10.1371/journal.pone.0291213 (PMC10490861; doi:10.1371/journal.pone.0291213)
Supplement: S2 File — (BIB) [file pone.0291213.s011.bib]

@article{han2019prevalence,
  title={Prevalence of hepatitis C infection among the general population and high-risk groups in the EU/EEA: a systematic review update},
  author={Han, Ru and Zhou, Junwen and Fran{\c{c}}ois, Cl{\'e}ment and Toumi, Mondher},
  journal={BMC infectious diseases},
  volume={19},
  number={1},
  pages={1--14},
  year={2019},
  publisher={BioMed Central}
}

@article{niepmann2020hepatitis,
  title={Hepatitis C virus translation regulation},
  author={Niepmann, Michael and Gerresheim, Gesche K},
  journal={International journal of molecular sciences},
  volume={21},
  number={7},
  pages={2328},
  year={2020},
  publisher={MDPI}
}

@article{vopalensky2018characterization,
  title={Characterization of Hepatitis C Virus IRES Quasispecies--From the Individual to the Pool},
  author={Vop{\'a}lensk{\`y}, V{\'a}clav and Khawaja, Anas and Ro{\v{z}}novsk{\`y}, Lud{\v{e}}k and Mr{\'a}zek, Jakub and Ma{\v{s}}ek, Tom{\'a}{\v{s}} and Posp{\'\i}{\v{s}}ek, Martin},
  journal={Frontiers in microbiology},
  volume={9},
  pages={731},
  year={2018},
  publisher={Frontiers Media SA}
}

@article{jaafar2016translation,
  title={Translation initiation by the hepatitis C virus IRES requires eIF1A and ribosomal complex remodeling},
  author={Jaafar, Zane A and Oguro, Akihiro and Nakamura, Yoshikazu and Kieft, Jeffrey S},
  journal={Elife},
  volume={5},
  pages={e21198},
  year={2016},
  publisher={eLife Sciences Publications Limited}
}

@article{koirala2019synthetic,
  title={Synthetic antibody binding to a preorganized RNA domain of hepatitis C virus internal ribosome entry site inhibits translation},
  author={Koirala, Deepak and Lewicka, Anna and Koldobskaya, Yelena and Huang, Hao and Piccirilli, Joseph A},
  journal={ACS chemical biology},
  volume={15},
  number={1},
  pages={205--216},
  year={2019},
  publisher={ACS Publications}
}

@article{di2006clinical,
  title={Clinical and therapeutic implications of hepatitis C virus compartmentalization},
  author={Di Liberto, Ga{\"e}tana and Roque--Afonso, Anne--Marie and Kara, Rachid and Ducoulombier, Delphine and Fallot, Guillaume and Samuel, Didier and Feray, Cyrille},
  journal={Gastroenterology},
  volume={131},
  number={1},
  pages={76--84},
  year={2006},
  publisher={Elsevier}
}

@article{lukavsky2009structure,
  title={Structure and function of HCV IRES domains},
  author={Lukavsky, Peter J},
  journal={Virus research},
  volume={139},
  number={2},
  pages={166--171},
  year={2009},
  publisher={Elsevier}
}

@article{romero2017chaperone,
  title={The chaperone-like activity of the hepatitis C virus IRES and CRE elements regulates genome dimerization},
  author={Romero-L{\'o}pez, Cristina and Barroso-delJesus, Alicia and Berzal-Herranz, Alfredo},
  journal={Scientific reports},
  volume={7},
  number={1},
  pages={1--15},
  year={2017},
  publisher={Nature Publishing Group}
}

@article{dibrov2012structure,
  title={Structure of a hepatitis C virus RNA domain in complex with a translation inhibitor reveals a binding mode reminiscent of riboswitches},
  author={Dibrov, Sergey M and Ding, Kejia and Brunn, Nicholas D and Parker, Matthew A and Bergdahl, B Mikael and Wyles, David L and Hermann, Thomas},
  journal={Proceedings of the National Academy of Sciences},
  volume={109},
  number={14},
  pages={5223--5228},
  year={2012},
  publisher={National Acad Sciences}
}

@article{dibrov2014hepatitis,
  title={Hepatitis C virus translation inhibitors targeting the internal ribosomal entry site: Miniperspective},
  author={Dibrov, Sergey M and Parsons, Jerod and Carnevali, Maia and Zhou, Shu and Rynearson, Kevin D and Ding, Kejia and Garcia Sega, Emily and Brunn, Nicholas D and Boerneke, Mark A and Castaldi, Maria P and others},
  journal={Journal of medicinal chemistry},
  volume={57},
  number={5},
  pages={1694--1707},
  year={2014},
  publisher={ACS Publications}
}

@article{moon2016inhibition,
  title={Inhibition of hepatitis C virus in mouse models by lipidoid nanoparticle-mediated systemic delivery of siRNA against PRK2},
  author={Moon, Jae-Su and Lee, Seung-Hoon and Han, Song-Hee and Kim, Eun-Jung and Cho, Hee and Lee, Wooseong and Kim, Mi-Kyung and Kim, Tae-Eun and Park, Hyun-Ji and Rhee, Jin-Kyu and others},
  journal={Nanomedicine: Nanotechnology, Biology and Medicine},
  volume={12},
  number={6},
  pages={1489--1498},
  year={2016},
  publisher={Elsevier}
}

@article{parsons2009conformational,
  title={Conformational inhibition of the hepatitis C virus internal ribosome entry site RNA},
  author={Parsons, Jerod and Castaldi, M Paola and Dutta, Sanjay and Dibrov, Sergey M and Wyles, David L and Hermann, Thomas},
  journal={Nature chemical biology},
  volume={5},
  number={11},
  pages={823--825},
  year={2009},
  publisher={Nature Publishing Group}
}

@article{davis2011therapeutic,
  title={Therapeutic targeting of HCV internal ribosomal entry site RNA},
  author={Davis, Darrell R and Seth, Punit P},
  journal={Antiviral Chemistry and Chemotherapy},
  volume={21},
  number={3},
  pages={117--128},
  year={2011},
  publisher={SAGE Publications Sage UK: London, England}
}

@article{moon2016inhibition,
  title={Inhibition of hepatitis C virus in mice by a small interfering RNA targeting a highly conserved sequence in viral IRES pseudoknot},
  author={Moon, Jae-Su and Lee, Seung-Hoon and Kim, Eun-Jung and Cho, Hee and Lee, Wooseong and Kim, Geon-Woo and Park, Hyun-Ji and Cho, Seung-Woo and Lee, Choongho and Oh, Jong-Won},
  journal={PloS one},
  volume={11},
  number={1},
  pages={e0146710},
  year={2016},
  publisher={Public Library of Science San Francisco, CA USA}
  }
  
  @article{norman2020computational,
  title={Computational approaches to therapeutic antibody design: established methods and emerging trends},
  author={Norman, Richard A and Ambrosetti, Francesco and Bonvin, Alexandre MJJ and Colwell, Lucy J and Kelm, Sebastian and Kumar, Sandeep and Krawczyk, Konrad},
  journal={Briefings in bioinformatics},
  volume={21},
  number={5},
  pages={1549--1567},
  year={2020},
  publisher={Oxford University Press}
}


@article{ahangarzadeh2020update,
  title={An update on antiviral antibody-based biopharmaceuticals},
  author={Ahangarzadeh, Shahrzad and Payandeh, Zahra and Arezumand, Roghaye and Shahzamani, Kiana and Yarian, Fatemeh and Alibakhshi, Abbas},
  journal={International immunopharmacology},
  volume={86},
  pages={106760},
  year={2020},
  publisher={Elsevier}
}

@article{lippow2007computational,
  title={Computational design of antibody-affinity improvement beyond in vivo maturation},
  author={Lippow, Shaun M and Wittrup, K Dane and Tidor, Bruce},
  journal={Nature biotechnology},
  volume={25},
  number={10},
  pages={1171--1176},
  year={2007},
  publisher={Nature Publishing Group}
}

@article{sulea2018application,
  title={Application of Assisted Design of Antibody and Protein Therapeutics (ADAPT) improves efficacy of a Clostridium difficile toxin A single-domain antibody},
  author={Sulea, Traian and Hussack, Greg and Ryan, Shannon and Tanha, Jamshid and Purisima, Enrico O},
  journal={Scientific reports},
  volume={8},
  number={1},
  pages={1--11},
  year={2018},
  publisher={Nature Publishing Group}
}

@article{khawaja2015understanding,
  title={Understanding the potential of hepatitis C virus internal ribosome entry site domains to modulate translation initiation via their structure and function},
  author={Khawaja, Anas and Vopalensky, Vaclav and Pospisek, Martin},
  journal={Wiley Interdisciplinary Reviews: RNA},
  volume={6},
  number={2},
  pages={211--224},
  year={2015},
  publisher={Wiley Online Library}
}

@article{zok2018rnapdbee,
  title={RNApdbee 2.0: multifunctional tool for RNA structure annotation},
  author={Zok, Tomasz and Antczak, Maciej and Zurkowski, Michal and Popenda, Mariusz and Blazewicz, Jacek and Adamiak, Ryszard W and Szachniuk, Marta},
  journal={Nucleic acids research},
  volume={46},
  number={W1},
  pages={W30--W35},
  year={2018},
  publisher={Oxford University Press}
}

@article{olson2019effects,
  title={Effects of noncanonical base pairing on RNA folding: Structural context and spatial arrangements of G{\textperiodcentered} A Pairs},
  author={Olson, Wilma K and Li, Shuxiang and Kaukonen, Thomas and Colasanti, Andrew V and Xin, Yurong and Lu, Xiang-Jun},
  journal={Biochemistry},
  volume={58},
  number={20},
  pages={2474--2487},
  year={2019},
  publisher={ACS Publications}
}

@article{lorenz2011viennarna,
  title={ViennaRNA Package 2.0},
  author={Lorenz, Ronny and Bernhart, Stephan H and H{\"o}ner zu Siederdissen, Christian and Tafer, Hakim and Flamm, Christoph and Stadler, Peter F and Hofacker, Ivo L},
  journal={Algorithms for molecular biology},
  volume={6},
  number={1},
  pages={1--14},
  year={2011},
  publisher={Springer}
}

@article{gasteiger2005protein,
  title={Protein identification and analysis tools on the ExPASy server},
  author={Gasteiger, Elisabeth and Hoogland, Christine and Gattiker, Alexandre and Wilkins, Marc R and Appel, Ron D and Bairoch, Amos and others},
  journal={The proteomics protocols handbook},
  pages={571--607},
  year={2005},
  publisher={Springer}
}

@article{wang2015pka,
  title={pKa predictions for proteins, RNA s, and DNA s with the Gaussian dielectric function using DelPhi pKa},
  author={Wang, Lin and Li, Lin and Alexov, Emil},
  journal={Proteins: Structure, Function, and Bioinformatics},
  volume={83},
  number={12},
  pages={2186--2197},
  year={2015},
  publisher={Wiley Online Library}
}

@article{li2019abrsa,
  title={AbRSA: a robust tool for antibody numbering},
  author={Li, Lei and Chen, Shuang and Miao, Zhichao and Liu, Yang and Liu, Xu and Xiao, Zhi-Xiong and Cao, Yang},
  journal={Protein Science},
  volume={28},
  number={8},
  pages={1524--1531},
  year={2019},
  publisher={Wiley Online Library}
}

@article{singh2006structural,
  title={Structural interaction fingerprints: a new approach to organizing, mining, analyzing, and designing protein--small molecule complexes},
  author={Singh, Juswinder and Deng, Zhan and Narale, Gaurav and Chuaqui, Claudio},
  journal={Chemical Biology \& Drug Design},
  volume={67},
  number={1},
  pages={5--12},
  year={2006},
  publisher={Wiley Online Library}
}


@article{lefranc2009imgt,
  title={IMGT{\textregistered}, the international ImMunoGeneTics information system{\textregistered}},
  author={Lefranc, Marie-Paule and Giudicelli, Veronique and Ginestoux, Chantal and Jabado-Michaloud, Joumana and Folch, Geraldine and Bellahcene, Fatena and Wu, Yan and Gemrot, Elodie and Brochet, Xavier and Lane, J{\'e}r{\^o}me and others},
  journal={Nucleic acids research},
  volume={37},
  number={suppl\_1},
  pages={D1006--D1012},
  year={2009},
  publisher={Oxford University Press}
}

@article{yan2017hdock,
  title={HDOCK: a web server for protein--protein and protein--DNA/RNA docking based on a hybrid strategy},
  author={Yan, Yumeng and Zhang, Di and Zhou, Pei and Li, Botong and Huang, Sheng-You},
  journal={Nucleic acids research},
  volume={45},
  number={W1},
  pages={W365--W373},
  year={2017},
  publisher={Oxford University Press}
}

@article{yan2020hdock,
  title={The HDOCK server for integrated protein--protein docking},
  author={Yan, Yumeng and Tao, Huanyu and He, Jiahua and Huang, Sheng-You},
  journal={Nature protocols},
  volume={15},
  number={5},
  pages={1829--1852},
  year={2020},
  publisher={Nature Publishing Group}
}

@article{moreira2007computational,
  title={Computational alanine scanning mutagenesis—an improved methodological approach},
  author={Moreira, Irina S and Fernandes, Pedro A and Ramos, Maria J},
  journal={Journal of Computational Chemistry},
  volume={28},
  number={3},
  pages={644--654},
  year={2007},
  publisher={Wiley Online Library}
}

@article{pires2014mcsm,
  title={mCSM: predicting the effects of mutations in proteins using graph-based signatures},
  author={Pires, Douglas EV and Ascher, David B and Blundell, Tom L},
  journal={Bioinformatics},
  volume={30},
  number={3},
  pages={335--342},
  year={2014},
  publisher={Oxford University Press}
}

@article{nguyen2021mmcsm,
  title={mmCSM-NA: accurately predicting effects of single and multiple mutations on protein--nucleic acid binding affinity},
  author={Nguyen, Thanh Binh and Myung, Yoochan and de S{\'a}, Alex GC and Pires, Douglas EV and Ascher, David B},
  journal={NAR genomics and bioinformatics},
  volume={3},
  number={4},
  pages={lqab109},
  year={2021},
  publisher={Oxford University Press}
}

@article{pettersen2004ucsf,
  title={UCSF Chimera—a visualization system for exploratory research and analysis},
  author={Pettersen, Eric F and Goddard, Thomas D and Huang, Conrad C and Couch, Gregory S and Greenblatt, Daniel M and Meng, Elaine C and Ferrin, Thomas E},
  journal={Journal of computational chemistry},
  volume={25},
  number={13},
  pages={1605--1612},
  year={2004},
  publisher={Wiley Online Library}
}

@article{shapovalov2011smoothed,
  title={A smoothed backbone-dependent rotamer library for proteins derived from adaptive kernel density estimates and regressions},
  author={Shapovalov, Maxim V and Dunbrack Jr, Roland L},
  journal={Structure},
  volume={19},
  number={6},
  pages={844--858},
  year={2011},
  publisher={Elsevier}
}

@article{akbar2021compact,
  title={A compact vocabulary of paratope-epitope interactions enables predictability of antibody-antigen binding},
  author={Akbar, Rahmad and Robert, Philippe A and Pavlovi{\'c}, Milena and Jeliazkov, Jeliazko R and Snapkov, Igor and Slabodkin, Andrei and Weber, C{\'e}dric R and Scheffer, Lonneke and Miho, Enkelejda and Haff, Ingrid Hob{\ae}k and others},
  journal={Cell Reports},
  volume={34},
  number={11},
  pages={108856},
  year={2021},
  publisher={Elsevier}
}

@article{kuriata2019aggrescan3d,
  title={Aggrescan3D (A3D) 2.0: prediction and engineering of protein solubility},
  author={Kuriata, Aleksander and Iglesias, Valentin and Pujols, Jordi and Kurcinski, Mateusz and Kmiecik, Sebastian and Ventura, Salvador},
  journal={Nucleic acids research},
  volume={47},
  number={W1},
  pages={W300--W307},
  year={2019},
  publisher={Oxford University Press}
}

@article{kuriata2019aggrescan3d,
  title={Aggrescan3D standalone package for structure-based prediction of protein aggregation properties},
  author={Kuriata, Aleksander and Iglesias, Valentin and Kurcinski, Mateusz and Ventura, Salvador and Kmiecik, Sebastian},
  journal={Bioinformatics},
  volume={35},
  number={19},
  pages={3834--3835},
  year={2019},
  publisher={Oxford University Press}
}

@article{gil2018combining,
  title={Combining structural aggregation propensity and stability predictions to redesign protein solubility},
  author={Gil-Garcia, Marcos and Bano-Polo, Manuel and Varejao, Nathalia and Jamroz, Michal and Kuriata, Aleksander and Diaz-Caballero, Marta and Lascorz, Jara and Morel, Bertrand and Navarro, Susanna and Reverter, David and others},
  journal={Molecular pharmaceutics},
  volume={15},
  number={9},
  pages={3846--3859},
  year={2018},
  publisher={ACS Publications}
}

@article{leontis2001geometric,
  title={Geometric nomenclature and classification of RNA base pairs},
  author={Leontis, Neocles B and Westhof, Eric},
  journal={Rna},
  volume={7},
  number={4},
  pages={499--512},
  year={2001},
  publisher={Cambridge University Press}
}

@article{guruprasad1990correlation,
  title={Correlation between stability of a protein and its dipeptide composition: a novel approach for predicting in vivo stability of a protein from its primary sequence},
  author={Guruprasad, Kunchur and Reddy, BV Bhasker and Pandit, Madhusudan W},
  journal={Protein Engineering, Design and Selection},
  volume={4},
  number={2},
  pages={155--161},
  year={1990},
  publisher={Oxford University Press}
}

@article{ikai1980thermostability,
  title={Thermostability and aliphatic index of globular proteins},
  author={Ikai, Atsushi},
  journal={The Journal of Biochemistry},
  volume={88},
  number={6},
  pages={1895--1898},
  year={1980},
  publisher={The Japanese Biochemistry Society}
}

@article{kyte1982simple,
  title={A simple method for displaying the hydropathic character of a protein},
  author={Kyte, Jack and Doolittle, Russell F},
  journal={Journal of molecular biology},
  volume={157},
  number={1},
  pages={105--132},
  year={1982},
  publisher={Elsevier}
}

@book{whitten1992general,
  title={General chemistry with qualitative analysis},
  author={Whitten, Kenneth W and Gailey, Kenneth D and Davis, Raymond E},
  year={1992},
  publisher={Saunders College Pub.}
}

@unpublished{PyMOL,
	Annote = {PyMOL

The PyMOL Molecular Graphics System, Version 2.5.4, Schr{\"o}dinger, LLC.},
	Author = {{Schr\"odinger, LLC}},
	Date-Added = {2010-08-19 17:29:55 -0400},
	Date-Modified = {2015-12-22 18:04:08 -0400},
	Month = {November},
	Title = {The {PyMOL} Molecular Graphics System, Version~2.0},
	Year = {2017}}

 @article{jubb2017arpeggio,
  title={Arpeggio: a web server for calculating and visualising interatomic interactions in protein structures},
  author={Jubb, Harry C and Higueruelo, Alicia P and Ochoa-Monta{\~n}o, Bernardo and Pitt, Will R and Ascher, David B and Blundell, Tom L},
  journal={Journal of molecular biology},
  volume={429},
  number={3},
  pages={365--371},
  year={2017},
  publisher={Elsevier}
}

@article{cock2009biopython,
  title={Biopython: freely available Python tools for computational molecular biology and bioinformatics},
  author={Cock, Peter JA and Antao, Tiago and Chang, Jeffrey T and Chapman, Brad A and Cox, Cymon J and Dalke, Andrew and Friedberg, Iddo and Hamelryck, Thomas and Kauff, Frank and Wilczynski, Bartek and others},
  journal={Bioinformatics},
  volume={25},
  number={11},
  pages={1422--1423},
  year={2009},
  publisher={Oxford University Press}
}

@article{o2011open,
  title={Open Babel: An open chemical toolbox},
  author={O'Boyle, Noel M and Banck, Michael and James, Craig A and Morley, Chris and Vandermeersch, Tim and Hutchison, Geoffrey R},
  journal={Journal of cheminformatics},
  volume={3},
  number={1},
  pages={1--14},
  year={2011},
  publisher={BioMed Central}
}

@article{chanphai2015effect,
  title={Effect of hydrophobicity on protein--protein interactions},
  author={Chanphai, P and Bekale, L and Tajmir-Riahi, HA},
  journal={European Polymer Journal},
  volume={67},
  pages={224--231},
  year={2015},
  publisher={Elsevier}
}

@article{yan2008characterization,
  title={Characterization of protein--protein interfaces},
  author={Yan, Changhui and Wu, Feihong and Jernigan, Robert L and Dobbs, Drena and Honavar, Vasant},
  journal={The protein journal},
  volume={27},
  pages={59--70},
  year={2008},
  publisher={Springer}
}

@article{doudna1997emerging,
  title={Emerging themes in RNA folding},
  author={Doudna, Jennifer A and Doherty, Elizabeth A},
  journal={Folding and Design},
  volume={2},
  number={5},
  pages={R65--R70},
  year={1997},
  publisher={Elsevier}
}
